# Supplementary material for: The background occurrence of selected clinical conditions prior to the start of an extensive national vaccination program in Japan
Source: PLoS One. 2021 Aug 26;16(8):e0256379. doi: 10.1371/journal.pone.0256379 (PMC8389412; doi:10.1371/journal.pone.0256379)
Supplement: S1 Table — A-AQ: Actual and estimated number of new cases with confirmed diagnosis and with or without suspected diagnosis of various clinical conditions in Japan from 2015 to 2019 based on data from the MDV and JMDC databases. (XLSX) [file pone.0256379.s001.xlsx]

## Sheet: S1 Table
	S1 Table. All conditions and results in this study.
	A-AQ: Actual and estimated number of new cases with confirmed diagnosis and with or without suspected diagnosis of various clinical conditions in Japan from 2015 to 2019 based on data from the MDV and JMDC databases
A	Acute Disseminated Encephalomyelitis			Actual cases from databases												Estimated cases in Japan
				Total cases	Male	Female	Gender missing	0-11	12-17	18-24	25-44	45-64	65-74*	75-*	Age missing	Total cases		Male		Female		0-11		12-17		18-24		25-44		45-64		65-74*		75-*
				N	N	N	N	N	N	N	N	N	N	N	N	N	per 100,000 population per year	N	per 100,000 population per year	N	per 100,000 population per year	N	per 100,000 population per year	N	per 100,000 population per year	N	per 100,000 population per year	N	per 100,000 population per year	N	per 100,000 population per year	N	per 100,000 population per year	N	per 100,000 population per year
	2019	MDV	New cases with confirmed or suspected diagnosis	220	112	108	0	53	19	14	57	36	20	21	0	1075.48	0.852429	547.519	0.891565	527.965	0.815314	259.094	2.15876	92.8827	1.40774	68.4399	0.776226	278.648	0.95235	175.988	0.523712	97.7713	0.562098	102.66	0.555218
			New cases with confirmed diagnosis	166	89	77	0	39	12	11	45	29	15	15	0	811.501	0.643196	435.082	0.708476	376.419	0.581289	190.654	1.58852	58.6628	0.889099	53.7742	0.609892	219.985	0.751855	141.768	0.421879	73.3284	0.421573	73.3284	0.396584
		JMDC	New cases with confirmed or suspected diagnosis	66	38	28	0	21	10	7	18	8	2		0	1896	1.469	707	1.126	1189	1.795	359	2.936	174	2.595	132	1.49	428	1.427	171	0.501	632	1.704
			New cases with confirmed diagnosis	31	18	13	0	6	3	5	10	6	1		0	650	0.504	345	0.549	305	0.46	100	0.818	52	0.776	96	1.084	255	0.85	112	0.328	35	0.094
	2018	MDV	New cases with confirmed or suspected diagnosis	191	94	97	0	40	20	20	45	40	17	8	1	1040.62	0.822996	512.138	0.832312	528.483	0.814165	217.931	1.78955	108.966	1.62708	108.966	1.24135	245.172	0.818715	217.931	0.655077	92.6207	0.526164	43.5862	0.242455
			New cases with confirmed diagnosis	145	77	68	0	30	14	17	31	34	12	6	1	790	0.624787	419.517	0.681787	370.483	0.570755	163.448	1.34216	76.2759	1.13896	92.6207	1.05515	168.897	0.564004	185.241	0.556815	65.3793	0.37141	32.6897	0.181842
		JMDC	New cases with confirmed or suspected diagnosis	51	33	18	0	17	5	8	10	7	4		0	2057	1.59	1482	2.355	575	0.866	347	2.808	113	1.654	205	2.331	252	0.82	183	0.54	957	2.607
			New cases with confirmed diagnosis	24	15	9	0	6	1	2	6	5	4		0	1435	1.11	1080	1.716	355	0.535	121	0.979	22	0.322	53	0.603	159	0.517	123	0.363	957	2.607
	2017	MDV	New cases with confirmed or suspected diagnosis	164	91	73	0	31	18	16	43	28	16	11	1	1027.43	0.810878	570.099	0.924659	457.332	0.703036	194.209	1.57932	112.767	1.65105	100.237	1.15388	269.387	0.876627	175.415	0.531384	100.237	0.567273	68.913	0.394217
			New cases with confirmed diagnosis	129	75	54	0	21	12	13	37	23	12	10	1	808.162	0.637825	469.862	0.762082	338.3	0.520054	131.561	1.06986	75.1779	1.1007	81.4427	0.937524	231.798	0.754307	144.091	0.436494	75.1779	0.425455	62.6482	0.358379
		JMDC	New cases with confirmed or suspected diagnosis	24	10	14	0	10	3	0	7	2	2		0	1068	0.824	292	0.463	776	1.166	274	2.2	91	1.307	0	0	253	0.802	67	0.199	383	1.058
			New cases with confirmed diagnosis	16	8	8	0	7	1	0	5	1	2		0	815	0.629	228	0.362	587	0.882	191	1.534	30	0.431	0	0	173	0.549	38	0.113	383	1.058
	2016	MDV	New cases with confirmed or suspected diagnosis	140	70	70	0	36	25	15	24	23	9	7	1	1196.8	0.94286	598.4	0.968818	598.4	0.918256	307.749	2.48264	213.714	3.06973	128.229	1.48913	205.166	0.651734	196.617	0.597766	76.9371	0.435091	59.84	0.353936
			New cases with confirmed diagnosis	114	51	63	0	28	23	16	20	14	7	6	0	974.537	0.767757	435.977	0.705853	538.56	0.826431	239.36	1.93095	196.617	2.82415	136.777	1.5884	170.971	0.543111	119.68	0.363857	59.84	0.338404	51.2914	0.303374
		JMDC	New cases with confirmed or suspected diagnosis	34	19	15	0	7	12	6	4	4	1		0	1299	1	777	1.23	522	0.783	205	1.633	384	5.427	211	2.447	139	0.431	207	0.613	153	0.43
			New cases with confirmed diagnosis	15	10	5	0	3	4	3	2	3	0		0	549	0.423	367	0.581	182	0.273	87	0.693	127	1.795	101	1.172	64	0.198	170	0.504	0	0
	2015	MDV	New cases with confirmed or suspected diagnosis	107	41	66	0	16	22	18	23	16	7	5	0	1298.67	1.02181	497.621	0.804665	801.048	1.2276	194.194	1.55429	267.016	3.77408	218.468	2.56327	279.153	0.867124	194.194	0.589483	84.9597	0.484239	60.6855	0.371825
			New cases with confirmed diagnosis	86	32	54	0	12	20	13	21	12	5	3	0	1043.79	0.821268	388.387	0.628031	655.403	1.0044	145.645	1.16572	242.742	3.43098	157.782	1.85125	254.879	0.791722	145.645	0.442113	60.6855	0.345885	36.4113	0.223095
		JMDC	New cases with confirmed or suspected diagnosis	30	15	15	0	8	8	2	9	3	0		0	1563	1.203	781	1.236	782	1.172	355	2.781	371	5.212	103	1.189	521	1.589	213	0.629	0	0
			New cases with confirmed diagnosis	16	8	8	0	4	2	2	6	2	0		0	806	0.62	387	0.612	419	0.628	177	1.386	94	1.321	103	1.189	331	1.009	101	0.298	0	0
	Literature review data
	An epidemiological survey conducted in Japan between 2004 and 2007 reported that the incidence of acute disseminated encephalomyelitis in Japan was 0.8 per 100,000 population per year.
	References
	Yamaguchi Y, Kira R, Hara T. 我が国における小児急性散在性脳脊髄炎, 多発性硬化症の現状 (Current status of childhood acute disseminated encephalomyelitis and multiple sclerosis in Japan) (in Japanese). Brain & Development. 2010;42(3):227-229.
B	Acute Transverse Myelitis			Actual cases from databases												Estimated cases in Japan
				Total cases	Male	Female	Gender missing	0-11	12-17	18-24	25-44	45-64	65-74*	75-*	Age missing	Total cases		Male		Female		0-11		12-17		18-24		25-44		45-64		65-74*		75-*
				N	N	N	N	N	N	N	N	N	N	N	N	N	per 100,000 population per year	N	per 100,000 population per year	N	per 100,000 population per year	N	per 100,000 population per year	N	per 100,000 population per year	N	per 100,000 population per year	N	per 100,000 population per year	N	per 100,000 population per year	N	per 100,000 population per year	N	per 100,000 population per year
	2019	MDV	New cases with confirmed or suspected diagnosis	195	101	94	0	10	4	4	37	58	41	39	2	953.27	0.755562	493.745	0.804001	459.525	0.709625	48.8856	0.407312	19.5543	0.296366	19.5543	0.221779	180.877	0.618192	283.537	0.843759	200.431	1.1523	190.654	1.03112
			New cases with confirmed diagnosis	154	86	68	0	6	2	3	29	47	32	33	2	752.839	0.5967	420.416	0.684595	332.422	0.513346	29.3314	0.244387	9.77713	0.148183	14.6657	0.166334	141.768	0.484529	229.762	0.683735	156.434	0.899356	161.323	0.872486
		JMDC	New cases with confirmed or suspected diagnosis	72	38	34	0	17	5	8	12	27	3		0	2104	1.63	747	1.19	1357	2.048	290	2.372	88	1.313	179	2.021	286	0.953	559	1.637	702	1.892
			New cases with confirmed diagnosis	32	22	10	0	8	3	2	5	14	0		0	644	0.499	415	0.661	229	0.346	137	1.12	52	0.776	47	0.531	106	0.353	302	0.884	0	0
	2018	MDV	New cases with confirmed or suspected diagnosis	176	89	87	0	15	3	8	43	46	29	31	1	958.897	0.758363	484.897	0.78804	474	0.730231	81.7241	0.67108	16.3448	0.244062	43.5862	0.496539	234.276	0.782328	250.621	0.753339	158	0.897574	168.897	0.939515
			New cases with confirmed diagnosis	136	78	58	0	13	1	6	28	38	24	25	1	740.966	0.586008	424.966	0.690641	316	0.48682	70.8276	0.581603	5.44828	0.081354	32.6897	0.372404	152.552	0.509423	207.034	0.622323	130.759	0.74282	136.207	0.757673
		JMDC	New cases with confirmed or suspected diagnosis	38	22	16	0	5	3	3	7	16	4		0	1251	0.967	700	1.112	551	0.83	103	0.834	65	0.952	74	0.841	201	0.654	411	1.212	397	1.081
			New cases with confirmed diagnosis	24	14	10	0	3	0	1	7	12	1		0	650	0.503	371	0.59	279	0.42	62	0.502	0	0	27	0.307	201	0.654	300	0.885	60	0.163
	2017	MDV	New cases with confirmed or suspected diagnosis	146	79	67	0	11	5	8	23	44	31	21	3	914.664	0.721879	494.921	0.802726	419.743	0.645252	68.913	0.560405	31.3241	0.458625	50.1186	0.576938	144.091	0.468893	275.652	0.835031	194.209	1.09909	131.561	0.752596
			New cases with confirmed diagnosis	112	62	50	0	4	2	7	16	37	25	18	3	701.66	0.55377	388.419	0.629988	313.241	0.481532	25.0593	0.203784	12.5296	0.18345	43.8538	0.50482	100.237	0.326187	231.798	0.702185	156.621	0.886364	112.767	0.645082
		JMDC	New cases with confirmed or suspected diagnosis	18	7	11	0	1	1	2	6	8	0		0	768	0.593	243	0.385	525	0.789	28	0.225	30	0.431	65	0.746	246	0.78	399	1.182	0	0
			New cases with confirmed diagnosis	10	5	5	0	1	0	0	3	6	0		0	460	0.355	178	0.282	282	0.424	28	0.225	0	0	0	0	112	0.355	320	0.948	0	0
	2016	MDV	New cases with confirmed or suspected diagnosis	113	61	52	0	6	6	6	24	25	17	27	2	965.989	0.761022	521.463	0.844256	444.526	0.682133	51.2914	0.413774	51.2914	0.736734	51.2914	0.59565	205.166	0.651734	213.714	0.649745	145.326	0.821839	230.811	1.36518
			New cases with confirmed diagnosis	80	42	38	0	1	6	5	13	19	13	21	2	683.886	0.538777	359.04	0.581291	324.846	0.498482	8.54857	0.0689623	51.2914	0.736734	42.7429	0.496375	111.131	0.353022	162.423	0.493807	111.131	0.628465	179.52	1.06181
		JMDC	New cases with confirmed or suspected diagnosis	32	17	15	0	6	1	4	8	13	0		0	1320	1.017	564	0.893	756	1.134	178	1.418	33	0.466	213	2.471	323	1.001	573	1.698	0	0
			New cases with confirmed diagnosis	12	8	4	0	1	1	2	3	5	0		0	439	0.338	263	0.416	176	0.264	31	0.247	33	0.466	85	0.986	105	0.325	185	0.548	0	0
	2015	MDV	New cases with confirmed or suspected diagnosis	58	24	34	0	2	3	4	9	26	7	6	1	703.952	0.553878	291.29	0.471023	412.661	0.632402	24.2742	0.194287	36.4113	0.514647	48.5484	0.569616	109.234	0.339309	315.565	0.957911	84.9597	0.484239	72.8226	0.446189
			New cases with confirmed diagnosis	44	17	27	0	0	2	2	7	22	5	5	1	534.032	0.420184	206.331	0.333642	327.702	0.502202	0	0	24.2742	0.343098	24.2742	0.284808	84.9597	0.263907	267.016	0.81054	60.6855	0.345885	60.6855	0.371825
		JMDC	New cases with confirmed or suspected diagnosis	15	11	4	0	3	3	2	3	2	2		0	1262	0.971	762	1.206	500	0.749	136	1.065	141	1.981	112	1.293	203	0.619	105	0.31	565	1.627
			New cases with confirmed diagnosis	7	7	0	0	1	3	1	2	0	0		0	337	0.259	337	0.533	0	0	44	0.345	141	1.981	51	0.589	101	0.308	0	0	0	0
	Literature review data
	A survey in Fukuoka, Japan in September 1998 to August 2003 reported that the incidence under the age of 15 was 0.11 per 100,000 person-year.
	A study reviewing articles published between 1981 and 2009 suggested that the incidence of acute transverse myelitis was between 1.34 and 4.6 per million population per year with bimodal peaks between ages 10–19 and 30–39 years.
	References
	Torisu H, Kira R, Ishizaki Y, Sanefuji M, Yamaguchi Y, Yasumoto S, et al. Clinical study of childhood acute disseminated encephalomyelitis, multiple sclerosis, and acute transverse myelitis in Fukuoka Prefecture, Japan., Brain and Development, 2010, 32(6):454-462
	Bhat A, Naguwa S, Cheema G, Gershwin ME. The epidemiology of transverse myelitis. Autoimmun Rev. 2010 Mar;9(5):A395-9. doi: 10.1016/j.autrev.2009.12.007. Epub 2009 Dec 24. PMID: 20035902.
C	Amyotrophic Lateral Sclerosis			Actual cases from databases												Estimated cases in Japan
				Total cases	Male	Female	Gender missing	0-11	12-17	18-24	25-44	45-64	65-74*	75-*	Age missing	Total cases		Male		Female		0-11		12-17		18-24		25-44		45-64		65-74*		75-*
				N	N	N	N	N	N	N	N	N	N	N	N	N	per 100,000 population per year	N	per 100,000 population per year	N	per 100,000 population per year	N	per 100,000 population per year	N	per 100,000 population per year	N	per 100,000 population per year	N	per 100,000 population per year	N	per 100,000 population per year	N	per 100,000 population per year	N	per 100,000 population per year
	2019	MDV	New cases with confirmed or suspected diagnosis	1572	976	596	0	4	8	21	71	379	447	601	41	7684.82	6.09099	4771.24	7.76935	2913.58	4.49933	19.5543	0.162925	39.1085	0.592733	102.66	1.16434	347.088	1.18626	1852.77	5.51353	2185.19	12.5629	2938.03	15.8898
			New cases with confirmed diagnosis	1378	846	532	0	4	4	18	46	308	413	553	32	6736.44	5.3393	4135.72	6.7345	2600.72	4.01618	19.5543	0.162925	19.5543	0.296366	87.9941	0.998005	224.874	0.768563	1505.68	4.48065	2018.98	11.6073	2703.38	14.6207
		JMDC	New cases with confirmed or suspected diagnosis	228	148	80	0	5	7	12	44	123	37		0	12331	9.555	5468	8.708	6863	10.358	86	0.703	127	1.894	271	3.059	1023	3.41	2838	8.309	7986	21.527
			New cases with confirmed diagnosis	89	69	20	0	1	4	4	12	47	21		0	6422	4.976	3705	5.901	2717	4.101	17	0.139	73	1.089	114	1.287	281	0.937	1053	3.083	4884	13.165
	2018	MDV	New cases with confirmed or suspected diagnosis	1384	827	557	0	11	14	18	65	278	323	618	57	7540.41	5.96349	4505.72	7.32257	3034.69	4.67515	59.931	0.492125	76.2759	1.13896	98.069	1.11721	354.138	1.18259	1514.62	4.55279	1759.79	9.99712	3367.03	18.7297
			New cases with confirmed diagnosis	1229	735	494	0	9	12	16	51	241	301	555	44	6695.93	5.29561	4004.48	6.50797	2691.45	4.14637	49.0345	0.402648	65.3793	0.976248	87.1724	0.993078	277.862	0.927877	1313.03	3.94684	1639.93	9.3162	3023.79	16.8203
		JMDC	New cases with confirmed or suspected diagnosis	169	105	64	0	3	5	15	32	94	20		0	9585	7.411	4466	7.098	5119	7.708	63	0.51	111	1.625	373	4.241	916	2.979	2794	8.243	5328	14.513
			New cases with confirmed diagnosis	67	48	19	0	0	3	9	8	36	11		0	3878	2.998	2255	3.584	1623	2.444	0	0	67	0.981	227	2.581	209	0.68	1060	3.127	2315	6.306
	2017	MDV	New cases with confirmed or suspected diagnosis	1146	698	448	0	9	10	16	47	264	336	432	32	7179.49	5.66626	4372.85	7.09244	2806.64	4.31452	56.3834	0.458513	62.6482	0.917251	100.237	1.15388	294.447	0.958173	1653.91	5.01019	2104.98	11.9127	2706.4	15.482
			New cases with confirmed diagnosis	990	600	390	0	7	8	14	38	217	285	389	32	6202.17	4.89493	3758.89	6.09666	2443.28	3.75595	43.8538	0.356622	50.1186	0.733801	87.7075	1.00964	238.063	0.774693	1359.47	4.11822	1785.47	10.1046	2437.02	13.9409
		JMDC	New cases with confirmed or suspected diagnosis	108	70	38	0	1	5	1	22	67	12		0	9960	7.685	5239	8.308	4721	7.094	28	0.225	151	2.169	33	0.379	771	2.445	2808	8.321	6169	17.04
			New cases with confirmed diagnosis	53	34	19	0	0	2	1	10	30	10		0	6223	4.802	3922	6.22	2301	3.458	0	0	60	0.862	33	0.379	346	1.097	1346	3.989	4438	12.259
	2016	MDV	New cases with confirmed or suspected diagnosis	742	467	275	0	8	13	5	35	144	207	293	37	6343.04	4.99716	3992.18	6.4634	2350.86	3.60743	68.3886	0.551699	111.131	1.59626	42.7429	0.496375	299.2	0.950445	1230.99	3.74253	1769.55	10.0071	2504.73	14.8148
			New cases with confirmed diagnosis	652	412	240	0	7	10	4	32	122	175	273	29	5573.67	4.39103	3522.01	5.70218	2051.66	3.14831	59.84	0.482736	85.4857	1.22789	34.1943	0.3971	273.554	0.868978	1042.93	3.17076	1496	8.4601	2333.76	13.8035
		JMDC	New cases with confirmed or suspected diagnosis	99	68	31	0	1	6	7	18	62	5		0	5740	4.42	3638	5.76	2102	3.152	30	0.239	196	2.77	250	2.9	680	2.107	2952	8.747	1632	4.587
			New cases with confirmed diagnosis	50	36	14	0	0	3	5	7	31	4		0	4587	3.532	3428	5.427	1159	1.738	0	0	97	1.371	184	2.134	279	0.864	1457	4.317	2570	7.223
	2015	MDV	New cases with confirmed or suspected diagnosis	527	332	195	0	0	3	5	32	123	160	180	24	6396.25	5.03265	4029.52	6.51582	2366.73	3.62701	0	0	36.4113	0.514647	60.6855	0.71202	388.387	1.20643	1492.86	4.53165	1941.94	11.0683	2184.68	13.3857
			New cases with confirmed diagnosis	459	285	174	0	0	1	5	26	99	142	162	24	5570.93	4.38328	3459.07	5.5934	2111.85	3.23641	0	0	12.1371	0.171549	60.6855	0.71202	315.565	0.980227	1201.57	3.64743	1723.47	9.82313	1966.21	12.0471
		JMDC	New cases with confirmed or suspected diagnosis	79	50	29	0	0	2	6	12	49	10		0	9740	7.497	5590	8.845	4150	6.22	0	0	96	1.349	383	4.423	658	2.006	3038	8.974	5565	16.028
			New cases with confirmed diagnosis	44	31	13	0	0	2	2	8	26	6		0	5755	4.43	2983	4.72	2772	4.155	0	0	96	1.349	102	1.178	424	1.293	1676	4.951	3457	9.957
	Literature review data
	A survey conducted between 1988 and 2002 reported that the incidence rate of amyotrophic lateral sclerosis in Wakayama, Japan, was 2.50 (3.08 for males and 1.99 for females) per 100,000 population per year.
	A study examined the Japan's vital statistics based on the death certificates showed that the mortality rate of amyotrophic lateral sclerosis was 1.07 (1.26 for males and 0.89 for females) per 100,000 population per year in 2004.
	References
	Kihira T, Yoshida S, Hironishi M, Miwa H, Okamato K, Kondo T. Changes in the incidence of amyotrophic lateral sclerosis in Wakayama, Japan. Amyotroph Lateral Scler Other Motor Neuron Disord. 2005 Sep;6(3):155-63. doi: 10.1080/14660820510030031. PMID: 16183557.
	Doi Y, Yokoyama T, Tango T, Takahashi K, Fujimoto K, Nakano I. Temporal trends and geographic clusters of mortality from amyotrophic lateral sclerosis in Japan, 1995-2004. J Neurol Sci. 2010 Nov 15;298(1-2):78-84. doi: 10.1016/j.jns.2010.08.004. PMID: 20804988.
D	Anaphylaxis / Shock			Actual cases from databases												Estimated cases in Japan
				Total cases	Male	Female	Gender missing	0-11	12-17	18-24	25-44	45-64	65-74*	75-*	Age missing	Total cases		Male		Female		0-11		12-17		18-24		25-44		45-64		65-74*		75-*
				N	N	N	N	N	N	N	N	N	N	N	N	N	per 100,000 population per year	N	per 100,000 population per year	N	per 100,000 population per year	N	per 100,000 population per year	N	per 100,000 population per year	N	per 100,000 population per year	N	per 100,000 population per year	N	per 100,000 population per year	N	per 100,000 population per year	N	per 100,000 population per year
	2019	MDV	New cases with confirmed or suspected diagnosis	13672	6968	6704	0	2935	755	822	2430	2955	1973	1632	170	66836.4	52.9746	34063.5	55.4681	32772.9	50.6099	14347.9	119.546	3690.87	55.9391	4018.4	45.5756	11879.2	40.6002	14445.7	42.988	9645.13	55.4509	7978.13	43.1484
			New cases with confirmed diagnosis	13553	6924	6629	0	2931	752	815	2407	2927	1953	1598	170	66254.7	52.5135	33848.4	55.1178	32406.3	50.0437	14328.4	119.383	3676.2	55.7169	3984.18	45.1875	11766.8	40.2159	14308.8	42.5807	9547.36	54.8888	7811.92	42.2495
		JMDC	New cases with confirmed or suspected diagnosis	3491	1890	1601	0	1034	409	256	711	960	121		0	95695	74.155	46646	74.288	49049	74.03	17644	144.292	7293	108.786	5563	62.795	17283	57.606	22598	66.159	25314	68.237
			New cases with confirmed diagnosis	3202	1763	1439	0	964	381	230	647	870	110		0	87847	68.074	44035	70.129	43812	66.125	16445	134.486	6791	101.298	4965	56.045	15677	52.253	20429	59.809	23540	63.455
	2018	MDV	New cases with confirmed or suspected diagnosis	11589	5931	5658	0	2469	659	692	2085	2556	1624	1346	158	63140.1	49.9356	32313.7	52.5153	30826.3	47.4902	13451.8	110.46	3590.41	53.6123	3770.21	42.9506	11359.7	37.9338	13925.8	41.8594	8848	50.2642	7333.38	40.7931
			New cases with confirmed diagnosis	11465	5882	5583	0	2461	656	687	2058	2532	1597	1320	154	62464.5	49.4013	32046.8	52.0815	30417.7	46.8607	13408.2	110.102	3574.07	53.3682	3742.97	42.6403	11212.6	37.4426	13795	41.4664	8700.9	49.4285	7191.72	40.0051
		JMDC	New cases with confirmed or suspected diagnosis	2838	1533	1305	0	808	275	187	671	794	103		0	99217	76.712	44545	70.793	54672	82.32	16431	132.98	6076	88.947	4995	56.787	19076	62.046	23006	67.87	29633	80.717
			New cases with confirmed diagnosis	2573	1393	1180	0	751	246	166	593	720	97		0	90788	70.195	40681	64.652	50107	75.446	15265	123.543	5431	79.505	4457	50.671	16871	54.874	20954	61.817	27810	75.752
	2017	MDV	New cases with confirmed or suspected diagnosis	10706	5601	5105	0	2311	557	633	1876	2439	1510	1241	139	67071.2	52.9345	35089.3	56.9123	31981.9	49.1644	14478	117.736	3489.51	51.0909	3965.63	45.6502	11752.8	38.2454	15279.9	46.2873	9459.88	53.5364	7774.64	44.4748
			New cases with confirmed diagnosis	10622	5590	5032	0	2304	554	627	1870	2425	1491	1213	138	66544.9	52.5192	35020.4	56.8005	31524.6	48.4613	14434.2	117.379	3470.71	50.8157	3928.04	45.2175	11715.2	38.1231	15192.2	46.0216	9340.85	52.8628	7599.23	43.4714
		JMDC	New cases with confirmed or suspected diagnosis	1928	1048	880	0	605	194	122	425	503	79		0	96541	74.489	48160	76.375	48381	72.701	16498	132.471	5839	83.858	4497	51.63	16516	52.382	20829	61.725	32362	89.39
			New cases with confirmed diagnosis	1775	981	794	0	572	179	110	389	456	69		0	86858	67.017	44879	71.172	41979	63.081	15594	125.213	5385	77.337	4011	46.051	15144	48.03	18827	55.792	27897	77.057
	2016	MDV	New cases with confirmed or suspected diagnosis	6962	3687	3275	0	1552	401	396	1240	1534	1038	705	96	59515.2	46.8871	31518.6	51.029	27996.6	42.9613	13267.4	107.03	3427.98	49.2384	3385.23	39.3129	10600.2	33.6729	13113.5	39.8684	8873.42	50.1805	6026.74	35.6464
			New cases with confirmed diagnosis	6884	3633	3251	0	1549	400	393	1223	1504	1029	691	95	58848.4	46.3618	31057	50.2816	27791.4	42.6464	13241.7	106.823	3419.43	49.1156	3359.59	39.0151	10454.9	33.2113	12857.1	39.0887	8796.48	49.7454	5907.06	34.9386
		JMDC	New cases with confirmed or suspected diagnosis	1830	1009	821	0	556	184	119	435	467	69		0	97170	74.83	45371	71.834	51799	77.667	16104	128.303	5854	82.734	4573	53.044	17562	54.404	21394	63.395	31683	89.051
			New cases with confirmed diagnosis	1706	939	767	0	532	175	109	396	430	64		0	89377	68.829	41990	66.481	47387	71.052	15418	122.837	5569	78.706	4216	48.903	16069	49.779	19941	59.09	28164	79.16
	2015	MDV	New cases with confirmed or suspected diagnosis	4201	2226	1975	0	975	224	215	771	881	635	444	56	50987.9	40.118	27017.2	43.6874	23970.8	36.7351	11833.7	94.7148	2718.71	38.427	2609.48	30.6169	9357.7	29.0675	10692.8	32.4584	7707.06	43.9274	5388.87	33.018
			New cases with confirmed diagnosis	4163	2211	1952	0	969	224	214	762	877	627	434	56	50526.7	39.7551	26835.1	43.393	23691.6	36.3073	11760.8	94.132	2718.71	38.427	2597.34	30.4745	9248.47	28.7282	10644.2	32.3111	7609.96	43.374	5267.5	32.2744
		JMDC	New cases with confirmed or suspected diagnosis	1235	720	515	0	414	143	55	282	290	51		0	86212	66.359	46546	73.652	39666	59.452	17898	140.199	6705	94.203	3198	36.928	16940	51.65	20416	60.305	21055	60.641
			New cases with confirmed diagnosis	1153	679	474	0	391	132	50	258	273	49		0	80344	61.843	44594	70.564	35750	53.582	16902	132.397	6186	86.912	2886	33.326	15452	47.113	19132	56.513	19786	56.986
	Literature review data
	A survey conducted by the Ministry of Education, Culture, Sports, Science and Technology in Japan in 2013 reported that the proportion of students with a history of anaphylaxis was 0.6% in elementary school students, 0.4% in junior high school students, and 0.3% in high school students.
	References
	Ministry of Education Culture Sports Science and Technology. “Survey on Health Management in School Life” Interim report 2013 (in Japanese) 2013 [3rd Mar 2021]. Available from: https://www.mext.go.jp/b_menu/houdou/25/12/__icsFiles/afieldfile/2013/12/19/1342460_1_1.pdf.
E	Any Death / Sudden Unexplained Death			Actual cases from databases												Estimated cases in Japan
				Total cases	Male	Female	Gender missing	0-11	12-17	18-24	25-44	45-64	65-74*	75-*	Age missing	Total cases		Male		Female		0-11		12-17		18-24		25-44		45-64		65-74*		75-*
				N	N	N	N	N	N	N	N	N	N	N	N	N	per 100,000 population per year	N	per 100,000 population per year	N	per 100,000 population per year	N	per 100,000 population per year	N	per 100,000 population per year	N	per 100,000 population per year	N	per 100,000 population per year	N	per 100,000 population per year	N	per 100,000 population per year	N	per 100,000 population per year
	2019	MDV	New cases with confirmed or suspected diagnosis	101	61	40	0	7	0	0	3	13	15	63	0	493.745	0.391342	298.202	0.485585	195.543	0.301968	34.2199	0.285119	0	0	0	0	14.6657	0.0501237	63.5513	0.189118	73.3284	0.421573	307.979	1.66565
			New cases with confirmed diagnosis	99	59	40	0	5	0	0	3	13	15	63	0	483.968	0.383593	288.425	0.469664	195.543	0.301968	24.4428	0.203656	0	0	0	0	14.6657	0.0501237	63.5513	0.189118	73.3284	0.421573	307.979	1.66565
		JMDC	New cases with confirmed or suspected diagnosis	3	1	2	0	0	0	0	1	2	0		0	71	0.055	19	0.03	52	0.078	0	0	0	0	0	0	19	0.063	52	0.152	0	0
			New cases with confirmed diagnosis	2	0	2	0	0	0	0	0	2	0		0	52	0.04	0	0	52	0.078	0	0	0	0	0	0	0	0	52	0.152	0	0
	2018	MDV	New cases with confirmed or suspected diagnosis	80	51	29	0	12	0	0	1	13	13	41	0	435.862	0.34471	277.862	0.451573	158	0.24341	65.3793	0.536864	0	0	0	0	5.44828	0.0181937	70.8276	0.2129	70.8276	0.402361	223.379	1.24258
			New cases with confirmed diagnosis	78	51	27	0	11	0	0	1	13	13	40	0	424.966	0.336093	277.862	0.451573	147.103	0.226623	59.931	0.492125	0	0	0	0	5.44828	0.0181937	70.8276	0.2129	70.8276	0.402361	217.931	1.21228
		JMDC	New cases with confirmed or suspected diagnosis	6	4	2	0	2	0	0	0	2	2		0	616	0.476	452	0.718	164	0.247	42	0.34	0	0	0	0	0	0	47	0.139	527	1.435
			New cases with confirmed diagnosis	6	4	2	0	2	0	0	0	2	2		0	616	0.476	452	0.718	164	0.247	42	0.34	0	0	0	0	0	0	47	0.139	527	1.435
	2017	MDV	New cases with confirmed or suspected diagnosis	85	54	31	0	18	0	1	5	11	7	38	5	532.51	0.420272	338.3	0.548699	194.209	0.29855	112.767	0.917027	0	0	6.26482	0.0721172	31.3241	0.101933	68.913	0.208758	43.8538	0.248182	238.063	1.36184
			New cases with confirmed diagnosis	82	52	30	0	16	0	1	5	11	7	37	5	513.715	0.405439	325.771	0.528377	187.945	0.288919	100.237	0.815135	0	0	6.26482	0.0721172	31.3241	0.101933	68.913	0.208758	43.8538	0.248182	231.798	1.326
		JMDC	New cases with confirmed or suspected diagnosis	6	3	3	0	1	0	0	3	2	0		0	263	0.203	129	0.205	134	0.201	26	0.209	0	0	0	0	112	0.355	125	0.37	0	0
			New cases with confirmed diagnosis	5	2	3	0	1	0	0	2	2	0		0	234	0.181	100	0.159	134	0.201	26	0.209	0	0	0	0	83	0.263	125	0.37	0	0
	2016	MDV	New cases with confirmed or suspected diagnosis	39	23	16	0	4	0	0	2	7	2	23	1	333.394	0.262654	196.617	0.318326	136.777	0.209887	34.1943	0.275849	0	0	0	0	17.0971	0.0543111	59.84	0.181929	17.0971	0.0966869	196.617	1.16293
			New cases with confirmed diagnosis	39	23	16	0	4	0	0	2	7	2	23	1	333.394	0.262654	196.617	0.318326	136.777	0.209887	34.1943	0.275849	0	0	0	0	17.0971	0.0543111	59.84	0.181929	17.0971	0.0966869	196.617	1.16293
		JMDC	New cases with confirmed or suspected diagnosis	1	1	0	0	0	0	0	1	0	0		0	33	0.025	33	0.052	0	0	0	0	0	0	0	0	33	0.102	0	0	0	0
			New cases with confirmed diagnosis	1	1	0	0	0	0	0	1	0	0		0	33	0.025	33	0.052	0	0	0	0	0	0	0	0	33	0.102	0	0	0	0
	2015	MDV	New cases with confirmed or suspected diagnosis	25	14	11	0	4	0	0	0	8	3	9	1	303.427	0.238741	169.919	0.274764	133.508	0.204601	48.5484	0.388574	0	0	0	0	0	0	97.0968	0.294742	36.4113	0.207531	109.234	0.669284
			New cases with confirmed diagnosis	24	13	11	0	3	0	0	0	8	3	9	1	291.29	0.229191	157.782	0.255138	133.508	0.204601	36.4113	0.29143	0	0	0	0	0	0	97.0968	0.294742	36.4113	0.207531	109.234	0.669284
		JMDC	New cases with confirmed or suspected diagnosis	2	1	1	0	0	0	0	1	1	0		0	153	0.118	46	0.073	107	0.16	0	0	0	0	0	0	46	0.14	107	0.316	0	0
			New cases with confirmed diagnosis	1	0	1	0	0	0	0	0	1	0		0	107	0.082	0	0	107	0.16	0	0	0	0	0	0	0	0	107	0.316	0	0
	Literature review data
	According to the data of the Utstein registry of the Fire and Disaster Management Agency, the number of the sudden cardiac death was 78,884 in Japan in 2019 (The incidence rate is estimated to be 62 per 100,000 population per year.)
	In a study from Okinawa, for the period 1 January 1992 to 31 December 1994, the incidence of sudden unexpected death was observed to be 37 per 100,000 population per year (51 for males aged 20-74 years, and 23 for female aged 20-74 years).
	References
	The Fire and Disaster Management Agency. Current status of emergency rescue 2020 (in Japanese) 2020 [4th Feb 2021]. Available from: https://www.fdma.go.jp/publication/rescue/post-2.html.
	Tokashiki T, Muratani A, Kimura Y, Muratani H, Fukiyama K. Sudden death in the general population in Okinawa: incidence and causes of death. Jpn Circ J. 1999;63(1):37-42. Epub 1999/03/20. doi: 10.1253/jcj.63.37. PubMed PMID: 10084386.
F	Ataxia			Actual cases from databases												Estimated cases in Japan
				Total cases	Male	Female	Gender missing	0-11	12-17	18-24	25-44	45-64	65-74*	75-*	Age missing	Total cases		Male		Female		0-11		12-17		18-24		25-44		45-64		65-74*		75-*
				N	N	N	N	N	N	N	N	N	N	N	N	N	per 100,000 population per year	N	per 100,000 population per year	N	per 100,000 population per year	N	per 100,000 population per year	N	per 100,000 population per year	N	per 100,000 population per year	N	per 100,000 population per year	N	per 100,000 population per year	N	per 100,000 population per year	N	per 100,000 population per year
	2019	MDV	New cases with confirmed or suspected diagnosis	755	468	287	0	306	14	8	47	114	114	144	8	3690.87	2.92538	2287.85	3.72547	1403.02	2.16662	1495.9	12.4638	68.4399	1.03728	39.1085	0.443558	229.762	0.785271	557.296	1.65842	557.296	3.20396	703.953	3.80721
			New cases with confirmed diagnosis	739	458	281	0	301	14	8	47	109	113	139	8	3612.65	2.86339	2238.96	3.64586	1373.69	2.12133	1471.46	12.2601	68.4399	1.03728	39.1085	0.443558	229.762	0.785271	532.853	1.58568	552.408	3.17585	679.51	3.67501
		JMDC	New cases with confirmed or suspected diagnosis	701	504	197	0	503	48	25	32	84	9		0	15642	12.121	10022	15.961	5620	8.482	8533	69.782	849	12.664	539	6.084	750	2.5	1955	5.724	3016	8.13
			New cases with confirmed diagnosis	672	487	185	0	484	45	23	29	82	9		0	15093	11.696	9731	15.497	5362	8.093	8212	67.157	795	11.859	488	5.509	675	2.25	1907	5.583	3016	8.13
	2018	MDV	New cases with confirmed or suspected diagnosis	598	377	221	0	241	11	7	21	94	81	137	6	3258.07	2.57671	2054	3.3381	1204.07	1.85495	1313.03	10.782	59.931	0.894894	38.1379	0.434472	114.414	0.382067	512.138	1.53943	441.31	2.50702	746.414	4.15205
			New cases with confirmed diagnosis	588	372	216	0	238	11	7	20	92	79	135	6	3203.59	2.53362	2026.76	3.29383	1176.83	1.81299	1296.69	10.6478	59.931	0.894894	38.1379	0.434472	108.966	0.363873	501.241	1.50668	430.414	2.44512	735.517	4.09143
		JMDC	New cases with confirmed or suspected diagnosis	581	434	147	0	424	51	8	20	67	11		0	16567	12.809	11400	18.117	5167	7.78	8563	69.302	1113	16.293	238	2.706	528	1.717	1810	5.34	4315	11.754
			New cases with confirmed diagnosis	560	426	134	0	415	50	7	20	60	8		0	15058	11.642	10350	16.449	4708	7.089	8381	67.829	1092	15.986	213	2.422	528	1.717	1596	4.708	3248	8.847
	2017	MDV	New cases with confirmed or suspected diagnosis	545	348	197	0	232	8	7	23	80	91	95	9	3414.33	2.69469	2180.16	3.53606	1234.17	1.89723	1453.44	11.8195	50.1186	0.733801	43.8538	0.50482	144.091	0.468893	501.186	1.51824	570.099	3.22637	595.158	3.4046
			New cases with confirmed diagnosis	531	341	190	0	231	8	7	23	80	85	88	9	3326.62	2.62546	2136.3	3.46493	1190.32	1.82982	1447.17	11.7685	50.1186	0.733801	43.8538	0.50482	144.091	0.468893	501.186	1.51824	532.51	3.01364	551.304	3.15373
		JMDC	New cases with confirmed or suspected diagnosis	384	264	120	0	300	14	6	19	37	8		0	15796	12.188	8475	13.44	7321	11.001	8133	65.304	420	6.032	212	2.434	680	2.157	1549	4.59	4802	13.264
			New cases with confirmed diagnosis	367	253	114	0	287	14	6	19	33	8		0	15295	11.801	8167	12.952	7128	10.711	7780	62.47	420	6.032	212	2.434	680	2.157	1401	4.152	4802	13.264
	2016	MDV	New cases with confirmed or suspected diagnosis	306	203	103	0	140	8	0	8	52	41	56	1	2615.86	2.06082	1735.36	2.80957	880.503	1.35115	1196.8	9.65473	68.3886	0.982312	0	0	68.3886	0.217245	444.526	1.35147	350.491	1.98208	478.72	2.83149
			New cases with confirmed diagnosis	302	200	102	0	139	8	0	8	50	41	55	1	2581.67	2.03388	1709.71	2.76805	871.954	1.33803	1188.25	9.58576	68.3886	0.982312	0	0	68.3886	0.217245	427.429	1.29949	350.491	1.98208	470.171	2.78093
		JMDC	New cases with confirmed or suspected diagnosis	334	247	87	0	239	28	6	17	36	8		0	14514	11.177	9115	14.431	5399	8.095	6873	54.758	882	12.465	221	2.563	686	2.125	1707	5.058	4145	11.65
			New cases with confirmed diagnosis	329	245	84	0	237	27	5	16	36	8		0	14337	11.041	9054	14.335	5283	7.921	6814	54.288	851	12.027	186	2.157	634	1.964	1707	5.058	4145	11.65
	2015	MDV	New cases with confirmed or suspected diagnosis	336	227	109	0	207	5	2	9	35	32	39	7	4078.06	3.20867	2755.12	4.4551	1322.94	2.02741	2512.38	20.1087	60.6855	0.857745	24.2742	0.284808	109.234	0.339309	424.798	1.2895	388.387	2.21366	473.347	2.90023
			New cases with confirmed diagnosis	336	226	110	0	208	5	2	9	35	31	39	7	4078.06	3.20867	2742.98	4.43547	1335.08	2.04601	2524.52	20.2058	60.6855	0.857745	24.2742	0.284808	109.234	0.339309	424.798	1.2895	376.25	2.14449	473.347	2.90023
		JMDC	New cases with confirmed or suspected diagnosis	170	115	55	0	133	7	3	5	19	3		0	9994	7.693	5358	8.478	4636	6.948	5706	44.696	328	4.608	162	1.871	299	0.912	1290	3.81	2209	6.362
			New cases with confirmed diagnosis	163	110	53	0	128	6	3	5	18	3		0	9604	7.392	5057	8.002	4547	6.815	5493	43.028	281	3.948	162	1.871	299	0.912	1160	3.426	2209	6.362
	Literature review data
	A population-based epidemiological study in Japan in 2002 showed that the prevalence rate of sporadic spinocerebellar ataxias in Japan was 18.5 per 100,000 population.
	References
	Tsuji S, Onodera O, Goto J, Nishizawa M. Study Group on Ataxic Diseases. Sporadic ataxias in Japan--a population-based epidemiological study. Cerebellum. 2008;7(2):189-97. doi: 10.1007/s12311-008-0028-x. PMID: 18418674.
G	Bell’s Palsy			Actual cases from databases												Estimated cases in Japan
				Total cases	Male	Female	Gender missing	0-11	12-17	18-24	25-44	45-64	65-74*	75-*	Age missing	Total cases		Male		Female		0-11		12-17		18-24		25-44		45-64		65-74*		75-*
				N	N	N	N	N	N	N	N	N	N	N	N	N	per 100,000 population per year	N	per 100,000 population per year	N	per 100,000 population per year	N	per 100,000 population per year	N	per 100,000 population per year	N	per 100,000 population per year	N	per 100,000 population per year	N	per 100,000 population per year	N	per 100,000 population per year	N	per 100,000 population per year
	2019	MDV	New cases with confirmed or suspected diagnosis	10875	5568	5307	0	217	214	307	2005	3271	2144	2511	206	53163.1	42.1371	27219.5	44.3235	25943.6	40.0636	1060.82	8.83868	1046.15	15.8556	1500.79	17.0215	9801.57	33.4993	15990.5	47.5851	10481.1	60.2569	12275.2	66.3882
			New cases with confirmed diagnosis	10759	5522	5237	0	215	213	307	1983	3243	2110	2483	205	52596	41.6876	26994.6	43.9573	25601.4	39.5352	1051.04	8.75722	1041.26	15.7815	1500.79	17.0215	9694.02	33.1318	15853.6	47.1777	10314.9	59.3013	12138.3	65.6479
		JMDC	New cases with confirmed or suspected diagnosis	1996	1208	788	0	49	60	79	645	1023	140		0	69723	54.029	34582	55.075	35141	53.038	846	6.919	1070	15.961	1782	20.115	14582	48.603	22938	67.155	28505	76.839
			New cases with confirmed diagnosis	1851	1143	708	0	42	51	75	600	958	125		0	61830	47.913	32674	52.036	29156	44.005	725	5.929	910	13.574	1689	19.065	13518	45.057	21493	62.924	23495	63.334
	2018	MDV	New cases with confirmed or suspected diagnosis	9298	4857	4441	0	215	166	283	1683	2820	1758	2162	211	50658.1	40.064	26462.3	43.0057	24195.8	37.2753	1171.38	9.61882	904.414	13.5048	1541.86	17.5651	9169.45	30.6199	15364.1	46.1829	9578.07	54.4116	11779.2	65.5236
			New cases with confirmed diagnosis	9168	4783	4385	0	211	162	282	1671	2780	1732	2122	208	49949.8	39.5038	26059.1	42.3505	23890.7	36.8053	1149.59	9.43986	882.621	13.1793	1536.41	17.503	9104.07	30.4016	15146.2	45.5279	9436.41	53.6068	11561.2	64.3113
		JMDC	New cases with confirmed or suspected diagnosis	1583	962	621	0	55	29	59	487	848	105		0	72507	56.061	34367	54.618	38140	57.428	1124	9.097	641	9.384	1580	17.963	13198	42.927	23745	70.05	32219	87.761
			New cases with confirmed diagnosis	1461	907	554	0	44	26	55	452	785	99		0	66879	51.709	31790	50.522	35089	52.834	897	7.26	574	8.403	1487	16.905	12227	39.769	21829	64.398	29865	81.349
	2017	MDV	New cases with confirmed or suspected diagnosis	8473	4292	4181	0	217	171	277	1631	2481	1705	1815	176	53081.8	41.8937	26888.6	43.6114	26193.2	40.2657	1359.47	11.0553	1071.28	15.685	1735.36	19.9765	10217.9	33.2507	15543	47.0844	10681.5	60.45	11370.7	65.0458
			New cases with confirmed diagnosis	8349	4239	4110	0	217	171	275	1620	2448	1675	1769	174	52305	41.2806	26556.6	43.0729	25748.4	39.5819	1359.47	11.0553	1071.28	15.685	1722.83	19.8322	10149	33.0264	15336.3	46.4581	10493.6	59.3864	11082.5	63.3972
		JMDC	New cases with confirmed or suspected diagnosis	1226	718	508	0	41	42	50	427	590	76		0	83124	64.136	35910	56.948	47214	70.947	1129	9.065	1263	18.139	1894	21.745	15745	49.937	23694	70.215	39399	108.828
			New cases with confirmed diagnosis	1143	675	468	0	34	41	46	404	547	71		0	77511	59.806	34078	54.043	43433	65.266	935	7.508	1233	17.708	1759	20.195	14863	47.139	21943	65.026	36778	101.588
	2016	MDV	New cases with confirmed or suspected diagnosis	5664	2883	2781	0	149	114	188	1074	1730	1196	1090	123	48419.1	38.1454	24645.5	39.9015	23773.6	36.481	1273.74	10.2754	974.537	13.9979	1607.13	18.6637	9181.17	29.1651	14789	44.9624	10224.1	57.8188	9317.94	55.1129
			New cases with confirmed diagnosis	5593	2849	2744	0	146	114	186	1065	1710	1178	1071	123	47812.2	37.6672	24354.9	39.4309	23457.3	35.9956	1248.09	10.0685	974.537	13.9979	1590.03	18.4652	9104.23	28.9207	14618.1	44.4426	10070.2	56.9486	9155.52	54.1522
		JMDC	New cases with confirmed or suspected diagnosis	1038	612	426	0	33	37	41	336	520	71		0	72168	55.576	33758	53.448	38410	57.592	965	7.688	1181	16.691	1594	18.49	12786	39.609	23753	70.385	31889	89.63
			New cases with confirmed diagnosis	969	584	385	0	29	35	38	316	481	70		0	69226	53.31	32772	51.887	36454	54.659	850	6.772	1116	15.772	1484	17.214	11979	37.109	22074	65.41	31723	89.164
	2015	MDV	New cases with confirmed or suspected diagnosis	3971	2001	1970	0	77	72	126	749	1227	803	840	77	48196.4	37.9216	24286.3	39.2716	23910.1	36.6421	934.556	7.48004	873.871	12.3515	1529.27	17.9429	9090.69	28.2381	14892.2	45.206	9746.09	55.5491	10195.2	62.4665
			New cases with confirmed diagnosis	3936	1987	1949	0	78	72	123	747	1218	797	824	77	47771.6	37.5873	24116.4	38.9968	23655.2	36.2515	946.694	7.57719	873.871	12.3515	1492.86	17.5157	9066.41	28.1627	14783	44.8744	9673.27	55.134	10001	61.2767
		JMDC	New cases with confirmed or suspected diagnosis	756	441	315	0	26	35	31	259	358	47		0	72043	55.453	37072	58.661	34971	52.415	1135	8.891	1648	23.154	1804	20.831	15023	45.805	24127	71.267	28306	81.525
			New cases with confirmed diagnosis	694	422	272	0	22	32	25	235	338	42		0	66225	50.975	34870	55.177	31355	46.995	959	7.512	1505	21.145	1466	16.928	13539	41.28	22749	67.197	26007	74.904
	Literature review data
	A database study which included healthcare databases in Denmark, Italy, Spain and the UK between 2003 and 2014 reported that the incidence rate of Bell's palsy was 23.8 per 100,000 person-years.
	References
	Willame C, Dodd C, van der Aa L, Picelli G, Emborg HD, Kahlert J, et al. Incidence Rates of Autoimmune Diseases in European Healthcare Databases: A Contribution of the ADVANCE Project. Drug Saf. 2021;44(3):383-95. Epub 2021/01/20. doi: 10.1007/s40264-020-01031-1. PubMed PMID: 33462778.
H	Brachial Neuritis			Actual cases from databases												Estimated cases in Japan
				Total cases	Male	Female	Gender missing	0-11	12-17	18-24	25-44	45-64	65-74*	75-*	Age missing	Total cases		Male		Female		0-11		12-17		18-24		25-44		45-64		65-74*		75-*
				N	N	N	N	N	N	N	N	N	N	N	N	N	per 100,000 population per year	N	per 100,000 population per year	N	per 100,000 population per year	N	per 100,000 population per year	N	per 100,000 population per year	N	per 100,000 population per year	N	per 100,000 population per year	N	per 100,000 population per year	N	per 100,000 population per year	N	per 100,000 population per year
	2019	MDV	New cases with confirmed or suspected diagnosis	1543	608	935	0	9	74	82	480	554	180	146	18	7543.05	5.97863	2972.25	4.83992	4570.81	7.05851	43.9971	0.366581	361.754	5.48278	400.862	4.54647	2346.51	8.01979	2708.26	8.05935	879.941	5.05888	713.73	3.86009
			New cases with confirmed diagnosis	1502	591	911	0	8	74	81	469	541	174	136	19	7342.62	5.81976	2889.14	4.7046	4453.48	6.87733	39.1085	0.32585	361.754	5.48278	395.974	4.49102	2292.74	7.836	2644.71	7.87023	850.61	4.89025	664.845	3.5957
		JMDC	New cases with confirmed or suspected diagnosis	1465	654	811	0	8	115	91	524	690	37		0	40497	31.382	15267	24.314	25230	38.08	140	1.145	2070	30.877	1967	22.203	12502	41.671	15898	46.544	7920	21.349
			New cases with confirmed diagnosis	1317	573	744	0	5	104	88	472	616	32		0	36620	28.377	13192	21.009	23428	35.36	87	0.711	1871	27.909	1911	21.571	11301	37.667	14203	41.582	7247	19.535
	2018	MDV	New cases with confirmed or suspected diagnosis	1345	511	834	0	13	62	70	402	494	168	123	13	7327.93	5.79544	2784.07	4.52459	4543.86	7.00014	70.8276	0.581603	337.793	5.04395	381.379	4.34472	2190.21	7.31385	2691.45	8.0902	915.31	5.19974	670.138	3.72775
			New cases with confirmed diagnosis	1285	477	808	0	13	63	67	388	476	153	114	11	7001.03	5.53691	2598.83	4.22354	4402.21	6.78191	70.8276	0.581603	343.241	5.1253	365.034	4.15852	2113.93	7.05914	2593.38	7.79542	833.586	4.73548	621.103	3.45499
		JMDC	New cases with confirmed or suspected diagnosis	1208	544	664	0	7	99	76	435	556	35		0	41757	32.285	16958	26.95	24799	37.34	147	1.19	2219	32.484	2056	23.374	12326	40.091	15560	45.904	9449	25.738
			New cases with confirmed diagnosis	1097	486	611	0	6	95	70	403	492	31		0	37410	28.924	14947	23.754	22463	33.823	126	1.02	2131	31.196	1891	21.498	11443	37.219	13867	40.909	7952	21.66
	2017	MDV	New cases with confirmed or suspected diagnosis	1150	438	712	0	10	56	71	357	410	129	101	16	7204.55	5.68603	2743.99	4.45056	4460.55	6.85701	62.6482	0.509459	350.83	5.1366	444.802	5.12032	2236.54	7.27804	2568.58	7.78097	808.162	4.57364	632.747	3.61963
			New cases with confirmed diagnosis	1103	418	685	0	10	53	70	344	397	122	93	14	6910.1	5.45365	2618.7	4.24734	4291.4	6.59698	62.6482	0.509459	332.036	4.86143	438.538	5.0482	2155.1	7.01301	2487.13	7.53426	764.308	4.32546	582.628	3.33292
		JMDC	New cases with confirmed or suspected diagnosis	878	400	478	0	3	67	66	338	389	15		0	42165	32.533	15207	24.116	26958	40.509	85	0.683	2027	29.111	2437	27.979	12996	41.218	15284	45.293	9336	25.788
			New cases with confirmed diagnosis	789	353	436	0	3	64	60	305	342	15		0	38818	29.951	13583	21.541	25235	37.92	85	0.683	1937	27.818	2229	25.591	11747	37.257	13484	39.959	9336	25.788
	2016	MDV	New cases with confirmed or suspected diagnosis	684	255	429	0	3	31	52	231	231	66	61	9	5847.22	4.60654	2179.89	3.52926	3667.34	5.6276	25.6457	0.206887	265.006	3.80646	444.526	5.1623	1974.72	6.27294	1974.72	6.00365	564.206	3.19067	521.463	3.0843
			New cases with confirmed diagnosis	657	237	420	0	3	31	51	227	222	59	56	8	5616.41	4.42471	2026.01	3.28014	3590.4	5.50954	25.6457	0.206887	265.006	3.80646	435.977	5.06303	1940.53	6.16431	1897.78	5.76974	504.366	2.85226	478.72	2.83149
		JMDC	New cases with confirmed or suspected diagnosis	741	313	428	0	4	53	43	332	296	13		0	33941	26.138	12804	20.272	21137	31.693	119	0.948	1701	24.04	1705	19.777	13527	41.904	12581	37.28	4308	12.108
			New cases with confirmed diagnosis	683	281	402	0	4	54	42	304	266	13		0	30638	23.594	10547	16.699	20091	30.124	119	0.948	1734	24.506	1661	19.267	12372	38.326	11204	33.2	3548	9.972
	2015	MDV	New cases with confirmed or suspected diagnosis	534	206	328	0	5	25	43	173	190	60	32	6	6481.21	5.0995	2500.24	4.04295	3980.97	6.10082	60.6855	0.485717	303.427	4.28873	521.895	6.12337	2099.72	6.52228	2306.05	7.00012	728.226	4.15062	388.387	2.37968
			New cases with confirmed diagnosis	520	202	318	0	5	25	43	169	186	57	29	6	6311.29	4.96581	2451.69	3.96445	3859.6	5.91482	60.6855	0.485717	303.427	4.28873	521.895	6.12337	2051.17	6.37148	2257.5	6.85275	691.815	3.94309	351.976	2.15658
		JMDC	New cases with confirmed or suspected diagnosis	532	232	300	0	1	52	34	231	202	12		0	36025	27.729	12978	20.536	23047	34.543	47	0.368	2456	34.506	2078	23.995	13829	42.164	13018	38.453	4597	13.24
			New cases with confirmed diagnosis	474	205	269	0	0	50	31	210	175	8		0	30688	23.621	11122	17.599	19566	29.326	0	0	2361	33.171	1856	21.432	12597	38.408	11117	32.838	2757	7.941
	Literature review data
	The incidence of neuralgic amyotrophy, also known as idiopathic brachial neuritis, among Northern European population was reported to be 20-30 per 100,000 population per year.
	References
	van Alfen N. Clinical and pathophysiological concepts of neuralgic amyotrophy. Nat Rev Neurol. 2011 May 10;7(6):315-22. doi: 10.1038/nrneurol.2011.62. PMID: 21556032.
I	Hereditary Ataxia			Actual cases from databases												Estimated cases in Japan
				Total cases	Male	Female	Gender missing	0-11	12-17	18-24	25-44	45-64	65-74*	75-*	Age missing	Total cases		Male		Female		0-11		12-17		18-24		25-44		45-64		65-74*		75-*
				N	N	N	N	N	N	N	N	N	N	N	N	N	per 100,000 population per year	N	per 100,000 population per year	N	per 100,000 population per year	N	per 100,000 population per year	N	per 100,000 population per year	N	per 100,000 population per year	N	per 100,000 population per year	N	per 100,000 population per year	N	per 100,000 population per year	N	per 100,000 population per year
	2019	MDV	New cases with confirmed or suspected diagnosis	515	257	258	0	43	8	12	55	128	131	128	10	2517.61	1.99546	1256.36	2.04582	1261.25	1.94769	210.208	1.75144	39.1085	0.592733	58.6628	0.665337	268.871	0.918934	625.736	1.86209	640.402	3.68174	625.736	3.38419
			New cases with confirmed diagnosis	460	237	223	0	41	7	10	50	122	119	102	9	2248.74	1.78235	1158.59	1.88662	1090.15	1.68347	200.431	1.66998	34.2199	0.518641	48.8856	0.554447	244.428	0.835395	596.405	1.7748	581.739	3.34448	498.633	2.69677
		JMDC	New cases with confirmed or suspected diagnosis	157	96	61	0	17	10	7	35	79	9		0	4885	3.785	2589	4.123	2296	3.465	286	2.339	178	2.655	153	1.727	781	2.603	1835	5.372	1652	4.453
			New cases with confirmed diagnosis	72	50	22	0	6	2	2	19	38	5		0	2204	1.708	1616	2.574	588	0.887	100	0.818	35	0.522	47	0.531	415	1.383	858	2.512	749	2.019
	2018	MDV	New cases with confirmed or suspected diagnosis	477	267	210	0	35	7	13	43	129	108	129	13	2598.83	2.05534	1454.69	2.36412	1144.14	1.76263	190.69	1.56585	38.1379	0.569478	70.8276	0.806876	234.276	0.782328	702.828	2.11262	588.414	3.34269	702.828	3.90959
			New cases with confirmed diagnosis	414	234	180	0	33	6	12	35	116	93	108	11	2255.59	1.78388	1274.9	2.07192	980.69	1.51082	179.793	1.47638	32.6897	0.488124	65.3793	0.744809	190.69	0.636778	632	1.89972	506.69	2.87843	588.414	3.27315
		JMDC	New cases with confirmed or suspected diagnosis	165	101	64	0	23	11	5	39	71	16		0	7336	5.672	5155	8.193	2181	3.284	471	3.812	242	3.543	156	1.774	1088	3.539	2057	6.068	3322	9.049
			New cases with confirmed diagnosis	69	43	26	0	9	5	1	8	36	10		0	3437	2.657	2541	4.038	896	1.349	184	1.489	109	1.596	26	0.296	224	0.729	1062	3.133	1832	4.99
	2017	MDV	New cases with confirmed or suspected diagnosis	399	237	162	0	28	9	5	50	103	100	95	9	2499.66	1.97281	1484.76	2.40818	1014.9	1.56016	175.415	1.42649	56.3834	0.825526	31.3241	0.360586	313.241	1.01933	645.277	1.95473	626.482	3.54546	595.158	3.4046
			New cases with confirmed diagnosis	346	207	139	0	25	7	4	44	90	84	87	5	2167.63	1.71075	1296.82	2.10335	870.81	1.33866	156.621	1.27365	43.8538	0.642075	25.0593	0.288469	275.652	0.897013	563.834	1.70802	526.245	2.97818	545.04	3.1179
		JMDC	New cases with confirmed or suspected diagnosis	103	62	41	0	13	5	7	27	41	10		0	10889	8.402	5135	8.143	5754	8.646	350	2.81	147	2.111	256	2.939	981	3.111	1838	5.447	7317	20.211
			New cases with confirmed diagnosis	44	27	17	0	8	2	1	6	23	4		0	4166	3.214	2563	4.065	1603	2.409	214	1.718	59	0.847	34	0.39	211	0.669	1116	3.307	2532	6.994
	2016	MDV	New cases with confirmed or suspected diagnosis	272	159	113	0	15	6	9	24	82	76	57	3	2325.21	1.83184	1359.22	2.2006	965.989	1.48233	128.229	1.03444	51.2914	0.736734	76.9371	0.893475	205.166	0.651734	700.983	2.13117	649.691	3.6741	487.269	2.88205
			New cases with confirmed diagnosis	232	135	97	0	15	3	7	20	72	63	49	3	1983.27	1.56245	1154.06	1.86843	829.211	1.27244	128.229	1.03444	25.6457	0.368367	59.84	0.694925	170.971	0.543111	615.497	1.87127	538.56	3.04564	418.88	2.47755
		JMDC	New cases with confirmed or suspected diagnosis	109	61	48	0	15	10	5	21	51	7		0	9178	7.068	5502	8.711	3676	5.512	438	3.49	319	4.508	248	2.877	799	2.475	2625	7.778	4749	13.348
			New cases with confirmed diagnosis	60	33	27	0	8	4	1	14	27	6		0	5721	4.406	4445	7.038	1276	1.913	234	1.864	129	1.823	33	0.383	539	1.67	1387	4.11	3399	9.554
	2015	MDV	New cases with confirmed or suspected diagnosis	171	97	74	0	9	2	5	18	46	39	49	3	2075.44	1.63299	1177.3	1.90372	898.145	1.3764	109.234	0.874291	24.2742	0.343098	60.6855	0.71202	218.468	0.678619	558.306	1.69477	473.347	2.6979	594.718	3.64388
			New cases with confirmed diagnosis	159	88	71	0	8	2	4	18	45	36	43	3	1929.8	1.51839	1068.06	1.72709	861.734	1.3206	97.0968	0.777147	24.2742	0.343098	48.5484	0.569616	218.468	0.678619	546.169	1.65792	436.935	2.49037	521.895	3.19769
		JMDC	New cases with confirmed or suspected diagnosis	69	31	38	0	13	1	2	16	29	8		0	9140	7.035	2979	4.714	6161	9.234	566	4.434	46	0.646	110	1.27	994	3.031	2534	7.485	4890	14.084
			New cases with confirmed diagnosis	32	14	18	0	6	0	1	6	16	3		0	3123	2.404	1130	1.788	1993	2.987	263	2.06	0	0	57	0.658	438	1.335	1501	4.434	864	2.488
	Literature review data
	The prevalence of sporadic spinocerebellar ataxia in Japan was reported to be 18.5 per 100,000 population in 2002, and the number of spinocerebellar degeneration which was registered in the specific intractable diseases registry of the MHLW was 23483 in 2002.
	References
	Tsuji S, Onodera O, Goto J, Nishizawa M. Study Group on Ataxic Diseases. Sporadic ataxias in Japan--a population-based epidemiological study. Cerebellum. 2008;7(2):189-97. doi: 10.1007/s12311-008-0028-x. PMID: 18418674.
J	Degenerative disease of nervous system, unspecified			Actual cases from databases												Estimated cases in Japan
				Total cases	Male	Female	Gender missing	0-11	12-17	18-24	25-44	45-64	65-74*	75-*	Age missing	Total cases		Male		Female		0-11		12-17		18-24		25-44		45-64		65-74*		75-*
				N	N	N	N	N	N	N	N	N	N	N	N	N	per 100,000 population per year	N	per 100,000 population per year	N	per 100,000 population per year	N	per 100,000 population per year	N	per 100,000 population per year	N	per 100,000 population per year	N	per 100,000 population per year	N	per 100,000 population per year	N	per 100,000 population per year	N	per 100,000 population per year
	2019	MDV	New cases with confirmed or suspected diagnosis	2063	1059	1004	0	23	16	11	106	462	513	884	48	10085.1	7.99346	5176.99	8.43007	4908.12	7.5794	112.437	0.936818	78.217	1.18547	53.7742	0.609892	518.188	1.77104	2258.52	6.72097	2507.83	14.4178	4321.49	23.372
			New cases with confirmed diagnosis	1836	941	895	0	18	15	12	90	418	465	772	46	8975.4	7.11391	4600.14	7.49074	4375.26	6.75654	87.9941	0.733162	73.3284	1.11137	58.6628	0.665337	439.971	1.50371	2043.42	6.08088	2273.18	13.0688	3773.97	20.4109
		JMDC	New cases with confirmed or suspected diagnosis	299	194	105	0	22	12	6	37	160	62		0	19032	14.748	10563	16.822	8469	12.782	377	3.083	212	3.162	137	1.546	845	2.816	3650	10.686	13811	37.229
			New cases with confirmed diagnosis	171	115	56	0	9	6	1	15	98	42		0	12749	9.879	7352	11.709	5397	8.146	152	1.243	104	1.551	21	0.237	354	1.18	2237	6.549	9881	26.636
	2018	MDV	New cases with confirmed or suspected diagnosis	2036	1107	929	0	38	9	14	115	423	480	895	62	11092.7	8.77288	6031.24	9.8018	5061.45	7.79752	207.034	1.70007	49.0345	0.732186	76.2759	0.868944	626.552	2.09227	2304.62	6.92744	2615.17	14.8564	4876.21	27.1247
			New cases with confirmed diagnosis	1834	986	848	0	27	7	12	101	377	437	814	59	9992.14	7.90248	5372	8.73042	4620.14	7.11765	147.103	1.20794	38.1379	0.569478	65.3793	0.744809	550.276	1.83756	2054	6.1741	2380.9	13.5255	4434.9	24.6698
		JMDC	New cases with confirmed or suspected diagnosis	244	146	98	0	18	12	10	41	118	45		0	17333	13.401	7908	12.568	9425	14.191	366	2.962	267	3.909	251	2.854	1069	3.477	3329	9.821	12051	32.826
			New cases with confirmed diagnosis	154	86	68	0	5	6	5	24	79	35		0	11943	9.234	5317	8.45	6626	9.977	102	0.826	133	1.947	121	1.376	627	2.039	2314	6.827	8646	23.551
	2017	MDV	New cases with confirmed or suspected diagnosis	1923	981	942	0	29	18	11	94	433	438	848	52	12047.3	9.50804	6145.79	9.96803	5901.46	9.07205	181.68	1.47743	112.767	1.65105	68.913	0.793289	588.893	1.91635	2712.67	8.21747	2743.99	15.5291	5312.57	30.3905
			New cases with confirmed diagnosis	1747	884	863	0	23	14	9	86	397	393	776	49	10944.6	8.63783	5538.1	8.98241	5406.54	8.31124	144.091	1.17176	87.7075	1.28415	56.3834	0.649055	538.775	1.75325	2487.13	7.53426	2462.08	13.9336	4861.5	27.8102
		JMDC	New cases with confirmed or suspected diagnosis	170	100	70	0	16	7	8	31	78	30		0	22464	17.333	13188	20.914	9276	13.939	436	3.501	211	3.03	278	3.192	1170	3.711	3789	11.228	16580	45.797
			New cases with confirmed diagnosis	105	57	48	0	7	4	4	15	53	22		0	17191	13.264	10146	16.09	7045	10.586	191	1.534	120	1.723	133	1.527	525	1.665	2747	8.14	13475	37.221
	2016	MDV	New cases with confirmed or suspected diagnosis	1213	629	584	0	21	4	7	66	239	306	532	38	10369.4	8.16921	5377.05	8.70552	4992.37	7.66088	179.52	1.44821	34.1943	0.491156	59.84	0.694925	564.206	1.79227	2043.11	6.21157	2615.86	14.7931	4547.84	26.8992
			New cases with confirmed diagnosis	1093	560	533	0	16	4	6	58	209	273	494	33	9343.59	7.36104	4787.2	7.75054	4556.39	6.99186	136.777	1.1034	34.1943	0.491156	51.2914	0.59565	495.817	1.57502	1786.65	5.43187	2333.76	13.1978	4222.99	24.9778
		JMDC	New cases with confirmed or suspected diagnosis	154	92	62	0	20	7	7	26	73	21		0	15129	11.651	7624	12.071	7505	11.253	577	4.597	224	3.166	254	2.946	1017	3.15	3533	10.469	9524	26.769
			New cases with confirmed diagnosis	100	65	35	0	10	6	5	13	51	15		0	10687	8.23	5150	8.154	5537	8.302	289	2.302	193	2.728	169	1.96	531	1.645	2390	7.082	7115	19.998
	2015	MDV	New cases with confirmed or suspected diagnosis	1084	541	543	0	11	7	4	42	200	233	542	45	13156.6	10.3518	6566.17	10.6177	6590.44	10.0998	133.508	1.06858	84.9597	1.20084	48.5484	0.569616	509.758	1.58344	2427.42	7.36854	2827.94	16.1182	6578.31	40.3058
			New cases with confirmed diagnosis	972	481	491	0	6	6	4	37	187	198	491	43	11797.3	9.28224	5837.94	9.44009	5959.31	9.13263	72.8226	0.58286	72.8226	1.02929	48.5484	0.569616	449.073	1.39494	2269.64	6.88959	2403.15	13.697	5959.31	36.5132
		JMDC	New cases with confirmed or suspected diagnosis	123	75	48	0	16	4	3	21	54	25		0	26792	20.622	15454	24.454	11338	16.993	693	5.428	189	2.655	174	2.009	1099	3.351	4049	11.96	20588	59.296
			New cases with confirmed diagnosis	77	50	27	0	5	3	0	10	39	20		0	21796	16.777	12184	19.279	9612	14.407	216	1.692	141	1.981	0	0	543	1.656	3036	8.968	17860	51.439
	Literature review data
	The prevalence of sporadic spinocerebellar ataxia in Japan was reported to be 18.5 per 100,000 population in 2002, and the number of spinocerebellar degeneration which was registered in the specific intractable diseases registry of the MHLW was 23483 in 2002.
	References
	Tsuji S, Onodera O, Goto J, Nishizawa M. Study Group on Ataxic Diseases. Sporadic ataxias in Japan--a population-based epidemiological study. Cerebellum. 2008;7(2):189-97. doi: 10.1007/s12311-008-0028-x. PMID: 18418674.
K	Chronic Fatigue Syndrome			Actual cases from databases												Estimated cases in Japan
				Total cases	Male	Female	Gender missing	0-11	12-17	18-24	25-44	45-64	65-74*	75-*	Age missing	Total cases		Male		Female		0-11		12-17		18-24		25-44		45-64		65-74*		75-*
				N	N	N	N	N	N	N	N	N	N	N	N	N	per 100,000 population per year	N	per 100,000 population per year	N	per 100,000 population per year	N	per 100,000 population per year	N	per 100,000 population per year	N	per 100,000 population per year	N	per 100,000 population per year	N	per 100,000 population per year	N	per 100,000 population per year	N	per 100,000 population per year
	2019	MDV	New cases with confirmed or suspected diagnosis	404	161	243	0	31	40	21	110	105	38	52	7	1974.98	1.56537	787.059	1.28162	1187.92	1.83446	151.545	1.26267	195.543	2.96366	102.66	1.16434	537.742	1.83787	513.299	1.52749	185.765	1.06799	254.205	1.37483
			New cases with confirmed diagnosis	393	159	234	0	30	39	21	105	104	36	53	5	1921.21	1.52275	777.282	1.2657	1143.92	1.76651	146.657	1.22194	190.654	2.88957	102.66	1.16434	513.299	1.75433	508.411	1.51295	175.988	1.01178	259.094	1.40126
		JMDC	New cases with confirmed or suspected diagnosis	680	312	368	0	10	56	61	252	282	19		0	19526	15.131	8089	12.882	11437	17.262	173	1.415	1002	14.946	1344	15.171	5969	19.895	6350	18.591	4688	12.637
			New cases with confirmed diagnosis	616	270	346	0	10	49	54	223	262	18		0	17827	13.814	6898	10.986	10929	16.495	173	1.415	879	13.112	1181	13.331	5345	17.815	5925	17.346	4324	11.656
	2018	MDV	New cases with confirmed or suspected diagnosis	324	132	192	0	22	45	16	90	69	36	45	1	1765.24	1.39608	719.172	1.16878	1046.07	1.61154	119.862	0.984251	245.172	3.66093	87.1724	0.993078	490.345	1.63743	375.931	1.13001	196.138	1.11423	245.172	1.36381
			New cases with confirmed diagnosis	317	130	187	0	22	44	16	86	68	36	44	1	1727.1	1.36591	708.276	1.15107	1018.83	1.56958	119.862	0.984251	239.724	3.57958	87.1724	0.993078	468.552	1.56466	370.483	1.11363	196.138	1.11423	239.724	1.3335
		JMDC	New cases with confirmed or suspected diagnosis	527	252	275	0	9	17	36	223	225	17		0	19064	14.74	8076	12.835	10988	16.545	184	1.489	377	5.519	966	10.982	6364	20.699	6315	18.63	4858	13.233
			New cases with confirmed diagnosis	473	219	254	0	8	13	33	197	205	17		0	17644	13.642	7298	11.598	10346	15.578	164	1.327	286	4.187	877	9.97	5670	18.442	5789	17.078	4858	13.233
	2017	MDV	New cases with confirmed or suspected diagnosis	259	109	150	0	16	35	15	64	61	31	36	1	1622.59	1.28059	682.866	1.10756	939.723	1.44459	100.237	0.815135	219.269	3.21038	93.9723	1.08176	400.949	1.30475	382.154	1.15766	194.209	1.09909	225.534	1.29016
			New cases with confirmed diagnosis	250	108	142	0	15	34	14	60	60	31	35	1	1566.21	1.23609	676.601	1.0974	889.605	1.36755	93.9723	0.764189	213.004	3.11865	87.7075	1.00964	375.889	1.2232	375.889	1.13868	194.209	1.09909	219.269	1.25433
		JMDC	New cases with confirmed or suspected diagnosis	382	190	192	0	12	22	34	159	140	15		0	21757	16.787	9018	14.301	12739	19.143	332	2.666	662	9.507	1306	14.994	6000	19.029	5389	15.97	8068	22.285
			New cases with confirmed diagnosis	348	166	182	0	11	18	32	141	132	14		0	19780	15.262	7434	11.789	12346	18.552	304	2.441	542	7.784	1242	14.259	5367	17.022	5084	15.066	7241	20.001
	2016	MDV	New cases with confirmed or suspected diagnosis	183	90	93	0	5	21	15	56	43	16	25	2	1564.39	1.23245	769.371	1.24562	795.017	1.21997	42.7429	0.344812	179.52	2.57857	128.229	1.48913	478.72	1.52071	367.589	1.11756	136.777	0.773495	213.714	1.26406
			New cases with confirmed diagnosis	174	86	88	0	5	21	14	54	41	15	23	1	1487.45	1.17184	735.177	1.19026	752.274	1.15438	42.7429	0.344812	179.52	2.57857	119.68	1.38985	461.623	1.4664	350.491	1.06558	128.229	0.725152	196.617	1.16293
		JMDC	New cases with confirmed or suspected diagnosis	370	181	189	0	5	25	18	169	139	14		0	25020	19.268	7785	12.326	17235	25.842	149	1.187	797	11.264	748	8.676	6665	20.647	6414	19.006	10247	28.801
			New cases with confirmed diagnosis	331	157	174	0	3	20	13	149	132	14		0	23523	18.115	7000	11.083	16523	24.774	88	0.701	637	9.003	482	5.591	5923	18.348	6146	18.212	10247	28.801
	2015	MDV	New cases with confirmed or suspected diagnosis	175	77	98	0	9	12	13	57	38	23	23	0	2123.99	1.67118	934.556	1.5112	1189.44	1.82281	109.234	0.874291	145.645	2.05859	157.782	1.85125	691.815	2.14896	461.21	1.40002	279.153	1.59107	279.153	1.71039
			New cases with confirmed diagnosis	172	76	96	0	8	12	11	57	38	23	23	0	2087.58	1.64254	922.419	1.49157	1165.16	1.78561	97.0968	0.777147	145.645	2.05859	133.508	1.56644	691.815	2.14896	461.21	1.40002	279.153	1.59107	279.153	1.71039
		JMDC	New cases with confirmed or suspected diagnosis	215	101	114	0	8	10	17	86	83	11		0	20236	15.576	6266	9.915	13970	20.938	358	2.804	470	6.603	1171	13.522	5075	15.474	5468	16.152	7694	22.16
			New cases with confirmed diagnosis	189	80	109	0	6	10	17	76	71	9		0	18577	14.299	4922	7.788	13655	20.466	269	2.107	470	6.603	1171	13.522	4539	13.839	4735	13.986	7393	21.293
	Literature review data
	The prevalence was estimated to be 0.1-0.3 % from the questionnaire survey in Japan.
	References
	Kuratsune H. 慢性疲労症候群の実態調査と客観的診断法の検証と普及 厚生労働科学研究費補助金（障害者対策総合研究事業）（神経・筋疾患分野）（総括）研究報告書 [Study Report on Chronic Fatigue Syndrome and Verification and Popularization of Objective Diagnosis Method (Summary): Comprehensive Research Project for Measures for Persons with Disabilities (Neuromuscular disease field), Research Grants of Ministry of Health, Labour and Welfare] (in Japanese). 2013:2. [26th Feb…
L	Chronic Inflammatory Disseminated Polyneuropathy			Actual cases from databases												Estimated cases in Japan
				Total cases	Male	Female	Gender missing	0-11	12-17	18-24	25-44	45-64	65-74*	75-*	Age missing	Total cases		Male		Female		0-11		12-17		18-24		25-44		45-64		65-74*		75-*
				N	N	N	N	N	N	N	N	N	N	N	N	N	per 100,000 population per year	N	per 100,000 population per year	N	per 100,000 population per year	N	per 100,000 population per year	N	per 100,000 population per year	N	per 100,000 population per year	N	per 100,000 population per year	N	per 100,000 population per year	N	per 100,000 population per year	N	per 100,000 population per year
	2019	MDV	New cases with confirmed or suspected diagnosis	757	469	288	0	2	14	23	99	238	174	191	16	3700.64	2.93313	2292.74	3.73343	1407.91	2.17417	9.77713	0.0814625	68.4399	1.03728	112.437	1.27523	483.968	1.65408	1163.48	3.46232	850.61	4.89025	933.716	5.04984
			New cases with confirmed diagnosis	632	397	235	0	2	13	19	80	209	132	163	14	3089.57	2.4488	1940.76	3.16028	1148.81	1.77406	9.77713	0.0814625	63.5513	0.963191	92.8827	1.05345	391.085	1.33663	1021.71	3.04044	645.29	3.70984	796.836	4.30955
		JMDC	New cases with confirmed or suspected diagnosis	110	67	43	0	3	9	6	24	58	10		0	4095	3.173	2567	4.088	1528	2.306	50	0.409	163	2.431	135	1.524	550	1.833	1212	3.548	1985	5.351
			New cases with confirmed diagnosis	61	37	24	0	1	3	3	17	32	5		0	2131	1.651	1514	2.411	617	0.931	16	0.131	53	0.791	77	0.869	398	1.327	706	2.067	881	2.375
	2018	MDV	New cases with confirmed or suspected diagnosis	691	390	301	0	2	13	14	87	223	184	151	17	3764.76	2.97744	2124.83	3.45321	1639.93	2.52643	10.8966	0.0894774	70.8276	1.0576	76.2759	0.868944	474	1.58285	1214.97	3.65205	1002.48	5.69495	822.69	4.57635
			New cases with confirmed diagnosis	547	308	239	0	1	8	12	71	182	142	117	14	2980.21	2.35696	1678.07	2.72715	1302.14	2.00604	5.44828	0.0447387	43.5862	0.650832	65.3793	0.744809	386.828	1.29175	991.586	2.9806	773.655	4.39502	637.448	3.54591
		JMDC	New cases with confirmed or suspected diagnosis	95	58	37	0	1	2	2	22	59	9		0	5849	4.522	4532	7.202	1317	1.983	21	0.17	45	0.659	67	0.762	640	2.082	1721	5.077	3355	9.139
			New cases with confirmed diagnosis	58	37	21	0	0	1	1	13	37	6		0	1998	1.545	1114	1.77	884	1.331	0	0	22	0.322	27	0.307	359	1.168	1092	3.222	498	1.357
	2017	MDV	New cases with confirmed or suspected diagnosis	559	305	254	0	4	7	17	86	167	143	120	15	3502.04	2.76391	1910.77	3.09913	1591.26	2.44618	25.0593	0.203784	43.8538	0.642075	106.502	1.22599	538.775	1.75325	1046.23	3.16932	895.87	5.07	751.779	4.30055
			New cases with confirmed diagnosis	459	246	213	0	2	6	14	72	140	119	92	14	2875.55	2.26947	1541.15	2.49963	1334.41	2.05132	12.5296	0.101892	37.5889	0.55035	87.7075	1.00964	451.067	1.46784	877.075	2.65692	745.514	4.21909	576.364	3.29709
		JMDC	New cases with confirmed or suspected diagnosis	72	45	27	0	2	8	2	22	28	10		0	6748	5.207	2909	4.613	3839	5.769	53	0.426	241	3.461	65	0.746	791	2.509	1210	3.586	4388	12.121
			New cases with confirmed diagnosis	35	25	10	0	0	4	2	12	11	6		0	3023	2.332	2098	3.327	925	1.39	0	0	120	1.723	65	0.746	440	1.395	553	1.639	1845	5.096
	2016	MDV	New cases with confirmed or suspected diagnosis	307	182	125	0	0	6	9	34	92	80	79	7	2624.41	2.06756	1555.84	2.51893	1068.57	1.63974	0	0	51.2914	0.736734	76.9371	0.893475	290.651	0.923289	786.469	2.39106	683.886	3.86748	675.337	3.99442
			New cases with confirmed diagnosis	249	150	99	0	0	5	8	22	77	63	67	7	2128.59	1.67694	1282.29	2.07604	846.309	1.29868	0	0	42.7429	0.613945	68.3886	0.7942	188.069	0.597422	658.24	2.00122	538.56	3.04564	572.754	3.38768
		JMDC	New cases with confirmed or suspected diagnosis	44	28	16	0	0	1	1	20	21	1		0	1845	1.421	1037	1.642	808	1.212	0	0	32	0.452	46	0.534	745	2.308	922	2.732	100	0.281
			New cases with confirmed diagnosis	36	24	12	0	0	1	1	14	19	1		0	1535	1.182	915	1.449	620	0.93	0	0	32	0.452	46	0.534	497	1.54	860	2.548	100	0.281
	2015	MDV	New cases with confirmed or suspected diagnosis	214	124	90	0	2	4	10	31	67	46	49	5	2597.34	2.04362	1505	2.43362	1092.34	1.67401	24.2742	0.194287	48.5484	0.686196	121.371	1.42404	376.25	1.16873	813.185	2.46846	558.306	3.18214	594.718	3.64388
			New cases with confirmed diagnosis	169	98	71	0	2	2	6	27	53	34	41	4	2051.17	1.61389	1189.44	1.92335	861.734	1.3206	24.2742	0.194287	24.2742	0.343098	72.8226	0.854424	327.702	1.01793	643.266	1.95266	412.661	2.35202	497.621	3.04896
		JMDC	New cases with confirmed or suspected diagnosis	26	19	7	0	0	0	1	5	15	5		0	3574	2.751	2770	4.383	804	1.205	0	0	0	0	61	0.704	282	0.86	884	2.611	2347	6.76
			New cases with confirmed diagnosis	14	10	4	0	0	0	1	3	8	2		0	1306	1.005	750	1.187	556	0.833	0	0	0	0	61	0.704	162	0.494	452	1.335	631	1.817
	Literature review data
	The incidence was reported to be 0.48 per 100,000 population per year in Japan. That among men was 0.58 per 100,000 population per year, and that among women was 0.38 per 100,000 population per year.
	References
	Iijima M, Koike H, Hattori N, Tamakoshi A, Katsuno M, Tanaka F, et al. Prevalence and incidence rates of chronic inflammatory demyelinating polyneuropathy in the Japanese population. Journal of Neurology, Neurosurgery and Psychiatry, 2008 79(9):1040-1043
M	Chronic Urticaria			Actual cases from databases												Estimated cases in Japan
				Total cases	Male	Female	Gender missing	0-11	12-17	18-24	25-44	45-64	65-74*	75-*	Age missing	Total cases		Male		Female		0-11		12-17		18-24		25-44		45-64		65-74*		75-*
				N	N	N	N	N	N	N	N	N	N	N	N	N	per 100,000 population per year	N	per 100,000 population per year	N	per 100,000 population per year	N	per 100,000 population per year	N	per 100,000 population per year	N	per 100,000 population per year	N	per 100,000 population per year	N	per 100,000 population per year	N	per 100,000 population per year	N	per 100,000 population per year
	2019	MDV	New cases with confirmed or suspected diagnosis	4707	1893	2814	0	356	179	209	928	1369	806	804	56	23010.5	18.2381	9254.05	15.069	13756.4	21.2435	1740.33	14.5003	875.053	13.2624	1021.71	11.588	4536.59	15.5049	6692.44	19.9156	3940.18	22.6525	3930.4	21.2569
			New cases with confirmed diagnosis	4691	1889	2802	0	356	179	208	924	1365	804	799	56	22932.2	18.1761	9234.5	15.0372	13697.8	21.1529	1740.33	14.5003	875.053	13.2624	1016.82	11.5325	4517.03	15.4381	6672.89	19.8574	3930.4	22.5963	3905.96	21.1247
		JMDC	New cases with confirmed or suspected diagnosis	7694	3331	4363	0	1073	676	590	2391	2728	236		0	215123	166.701	81780	130.242	133343	201.254	18355	150.106	12063	179.937	13231	149.351	58570	195.22	62437	182.794	50467	136.041
			New cases with confirmed diagnosis	7674	3326	4348	0	1071	675	589	2383	2723	233		0	213988	165.822	81679	130.081	132309	199.694	18321	149.828	12045	179.669	13212	149.136	58385	194.604	62330	182.481	49695	133.96
	2018	MDV	New cases with confirmed or suspected diagnosis	3918	1654	2264	0	250	125	151	848	1083	739	649	73	21346.3	16.8822	9011.45	14.6451	12334.9	19.0028	1362.07	11.1847	681.034	10.1692	822.69	9.37218	4620.14	15.4282	5900.48	17.7362	4026.28	22.8727	3535.93	19.6692
			New cases with confirmed diagnosis	3893	1642	2251	0	249	125	150	843	1077	734	644	71	21210.1	16.7745	8946.07	14.5389	12264.1	18.8937	1356.62	11.1399	681.034	10.1692	817.241	9.31011	4592.9	15.3373	5867.79	17.6379	3999.03	22.7179	3508.69	19.5177
		JMDC	New cases with confirmed or suspected diagnosis	6322	2658	3664	0	973	577	515	2030	2028	199		0	215979	166.989	83033	131.96	132946	200.178	19887	160.95	12753	186.693	14446	164.234	59774	194.419	57882	170.758	51237	139.565
			New cases with confirmed diagnosis	6300	2647	3653	0	966	577	511	2025	2023	198		0	215361	166.512	82756	131.519	132605	199.664	19744	159.793	12753	186.693	14337	162.995	59636	193.97	57714	170.263	51177	139.401
	2017	MDV	New cases with confirmed or suspected diagnosis	3352	1412	1940	0	211	115	135	759	890	615	563	64	20999.7	16.5736	8845.93	14.3475	12153.8	18.6834	1321.88	10.7496	720.455	10.5484	845.751	9.73582	4755	15.4735	5575.69	16.8904	3852.87	21.8046	3527.09	20.1767
			New cases with confirmed diagnosis	3345	1406	1939	0	211	115	135	759	885	615	561	64	20955.8	16.5389	8808.34	14.2865	12147.5	18.6738	1321.88	10.7496	720.455	10.5484	845.751	9.73582	4755	15.4735	5544.37	16.7955	3852.87	21.8046	3514.57	20.1051
		JMDC	New cases with confirmed or suspected diagnosis	4116	1800	2316	0	561	394	325	1355	1363	118		0	198590	153.227	73459	116.496	125131	188.031	15387	123.551	11863	170.372	12587	144.512	52940	167.904	56277	166.771	49536	136.828
			New cases with confirmed diagnosis	4107	1798	2309	0	560	392	322	1353	1362	118		0	198264	152.976	73400	116.403	124864	187.63	15360	123.334	11804	169.525	12481	143.295	52843	167.596	56240	166.662	49536	136.828
	2016	MDV	New cases with confirmed or suspected diagnosis	2171	891	1280	0	143	74	99	529	577	360	363	26	18558.9	14.6211	7616.78	12.3317	10942.2	16.791	1222.45	9.86161	632.594	9.08639	846.309	9.82823	4522.19	14.3653	4932.53	14.9961	3077.49	17.4036	3103.13	18.3541
			New cases with confirmed diagnosis	2160	885	1275	0	142	74	98	527	576	357	360	26	18464.9	14.547	7565.49	12.2486	10899.4	16.7254	1213.9	9.79265	632.594	9.08639	837.76	9.72895	4505.1	14.311	4923.98	14.9701	3051.84	17.2586	3077.49	18.2024
		JMDC	New cases with confirmed or suspected diagnosis	3963	1703	2260	0	584	355	300	1420	1190	114		0	203947	157.058	76381	120.931	127566	191.271	17061	135.927	11294	159.616	11988	139.054	58703	181.852	52980	156.991	51921	145.934
			New cases with confirmed diagnosis	3942	1693	2249	0	581	355	298	1411	1186	111		0	201447	155.133	75981	120.298	125466	188.122	16974	135.234	11294	159.616	11923	138.3	58302	180.609	52763	156.348	50191	141.071
	2015	MDV	New cases with confirmed or suspected diagnosis	1580	666	914	0	92	47	66	391	451	271	232	30	19176.6	15.0884	8083.31	13.0709	11093.3	17.0005	1116.61	8.93719	570.444	8.06281	801.048	9.39867	4745.6	14.7411	5473.83	16.6161	3289.15	18.747	2815.81	17.2527
			New cases with confirmed diagnosis	1573	664	909	0	92	47	66	390	447	269	232	30	19091.7	15.0216	8059.03	13.0316	11032.6	16.9075	1116.61	8.93719	570.444	8.06281	801.048	9.39867	4733.47	14.7034	5425.28	16.4687	3264.88	18.6086	2815.81	17.2527
		JMDC	New cases with confirmed or suspected diagnosis	2607	1161	1446	0	395	214	204	950	762	82		0	211453	162.76	79036	125.063	132417	198.467	17228	134.951	10034	140.975	12630	145.843	58310	177.786	52512	155.111	60739	174.936
			New cases with confirmed diagnosis	2599	1159	1440	0	393	213	204	949	759	81		0	210613	162.114	78939	124.91	131674	197.354	17137	134.238	9987	140.315	12630	145.843	58260	177.633	52252	154.343	60347	173.807
	Literature review data
	Based on the Japanese Ministry of Health, Labour and Welfare's Patients Survey in Japan, the number of patients with urticaria was estimated to be 249,000 in 2017 in Japan.
	Among patients with urticaria who visited Hiroshima University Hospital between 2003 and 2005, 53.5 % of them were diagnosed with chronic urticaria.
	References
	Ministry of Health, Labour and Welfare. 平成 29 年（2017）患 者 調 査 の 概 況 (Patient Survey overview in 2017) (in Japanese) 2018. [26th Feb 2021]. Available from: https://www.mhlw.go.jp/toukei/saikin/hw/kanja/17/dl/kanja.pdf.
	Tanaka T, Kameyoshi Y, Hide M, 広島大学皮膚科外来での蕁麻疹の病型別患者数(Number of outpatients with urticaria by disease type at Hiroshima University Hospital Dermatology Outpatient Clinic) (in Japanese). Japanese Journal of Allergology. 2006;55(2):134-9. doi: 10.15036/arerugi.55.134.
N	Complex Regional Pain Syndrome			Actual cases from databases												Estimated cases in Japan
				Total cases	Male	Female	Gender missing	0-11	12-17	18-24	25-44	45-64	65-74*	75-*	Age missing	Total cases		Male		Female		0-11		12-17		18-24		25-44		45-64		65-74*		75-*
				N	N	N	N	N	N	N	N	N	N	N	N	N	per 100,000 population per year	N	per 100,000 population per year	N	per 100,000 population per year	N	per 100,000 population per year	N	per 100,000 population per year	N	per 100,000 population per year	N	per 100,000 population per year	N	per 100,000 population per year	N	per 100,000 population per year	N	per 100,000 population per year
	2019	MDV	New cases with confirmed or suspected diagnosis	783	296	487	0	7	11	20	82	277	190	180	16	3827.74	3.03387	1447.01	2.35628	2380.73	3.67646	34.2199	0.285119	53.7742	0.815007	97.7713	1.10889	400.862	1.37005	1354.13	4.02967	928.827	5.33993	879.941	4.75901
			New cases with confirmed diagnosis	765	286	479	0	6	10	19	79	271	188	176	16	3739.75	2.96413	1398.13	2.27668	2341.62	3.61607	29.3314	0.244387	48.8856	0.740916	92.8827	1.05345	386.196	1.31992	1324.8	3.94239	919.05	5.28372	860.387	4.65326
		JMDC	New cases with confirmed or suspected diagnosis	186	67	119	0	4	10	2	41	112	17		0	7031	5.448	2391	3.808	4640	7.003	69	0.564	180	2.685	38	0.429	981	3.27	2723	7.972	3040	8.195
			New cases with confirmed diagnosis	175	65	110	0	4	10	2	40	102	17		0	6750	5.231	2347	3.738	4403	6.645	69	0.564	180	2.685	38	0.429	964	3.213	2459	7.199	3040	8.195
	2018	MDV	New cases with confirmed or suspected diagnosis	610	235	375	0	5	14	13	77	207	139	146	9	3323.45	2.62842	1280.34	2.08078	2043.1	3.14755	27.2414	0.223693	76.2759	1.13896	70.8276	0.806876	419.517	1.40091	1127.79	3.39002	757.31	4.30217	795.448	4.42481
			New cases with confirmed diagnosis	595	226	369	0	5	14	13	74	200	136	144	9	3241.72	2.56378	1231.31	2.00109	2010.41	3.09719	27.2414	0.223693	76.2759	1.13896	70.8276	0.806876	403.172	1.34633	1089.66	3.27539	740.966	4.20931	784.552	4.3642
		JMDC	New cases with confirmed or suspected diagnosis	174	79	95	0	2	9	14	35	98	16		0	8692	6.72	3723	5.917	4969	7.482	42	0.34	201	2.942	348	3.956	1008	3.279	2975	8.777	4118	11.217
			New cases with confirmed diagnosis	161	76	85	0	2	7	12	32	92	16		0	8310	6.425	3654	5.807	4656	7.011	42	0.34	157	2.298	296	3.365	908	2.953	2789	8.228	4118	11.217
	2017	MDV	New cases with confirmed or suspected diagnosis	542	236	306	0	3	13	17	75	194	110	120	10	3395.53	2.67985	1478.5	2.39802	1917.04	2.94697	18.7945	0.152838	81.4427	1.19243	106.502	1.22599	469.862	1.529	1215.38	3.68173	689.13	3.9	751.779	4.30055
			New cases with confirmed diagnosis	528	228	300	0	3	13	16	73	191	107	115	10	3307.83	2.61063	1428.38	2.31673	1879.45	2.88919	18.7945	0.152838	81.4427	1.19243	100.237	1.15388	457.332	1.48823	1196.58	3.62479	670.336	3.79364	720.455	4.12136
		JMDC	New cases with confirmed or suspected diagnosis	104	44	60	0	3	7	1	28	58	7		0	7776	6	3743	5.936	4033	6.06	84	0.674	213	3.059	29	0.333	1118	3.546	2542	7.533	3790	10.469
			New cases with confirmed diagnosis	96	40	56	0	3	5	0	28	53	7		0	7507	5.792	3626	5.75	3881	5.832	84	0.674	152	2.183	0	0	1118	3.546	2363	7.003	3790	10.469
	2016	MDV	New cases with confirmed or suspected diagnosis	340	144	196	0	3	6	4	52	130	74	63	8	2906.51	2.2898	1230.99	1.993	1675.52	2.57112	25.6457	0.206887	51.2914	0.736734	34.1943	0.3971	444.526	1.41209	1111.31	3.37868	632.594	3.57741	538.56	3.18543
			New cases with confirmed diagnosis	335	140	195	0	3	6	4	51	131	73	59	8	2863.77	2.25613	1196.8	1.93764	1666.97	2.558	25.6457	0.206887	51.2914	0.736734	34.1943	0.3971	435.977	1.38493	1119.86	3.40467	624.046	3.52907	504.366	2.98318
		JMDC	New cases with confirmed or suspected diagnosis	104	42	62	0	2	6	7	26	57	6		0	8602	6.624	1604	2.54	6998	10.493	63	0.502	193	2.728	275	3.19	1026	3.178	2711	8.033	4334	12.182
			New cases with confirmed diagnosis	93	38	55	0	2	5	5	23	53	5		0	7965	6.134	1468	2.324	6497	9.742	63	0.502	160	2.261	195	2.262	885	2.742	2494	7.39	4168	11.715
	2015	MDV	New cases with confirmed or suspected diagnosis	203	81	122	0	1	4	3	25	78	48	39	5	2463.83	1.93857	983.105	1.5897	1480.73	2.26921	12.1371	0.0971434	48.5484	0.686196	36.4113	0.427212	303.427	0.942526	946.694	2.87373	582.581	3.32049	473.347	2.90023
			New cases with confirmed diagnosis	198	78	120	0	0	4	3	25	75	47	39	5	2403.15	1.89083	946.694	1.53083	1456.45	2.23201	0	0	48.5484	0.686196	36.4113	0.427212	303.427	0.942526	910.282	2.7632	570.444	3.25132	473.347	2.90023
		JMDC	New cases with confirmed or suspected diagnosis	96	44	52	0	1	6	2	23	53	11		0	14409	11.091	6540	10.349	7869	11.794	47	0.368	281	3.948	101	1.166	1314	4.006	3540	10.457	9126	26.284
			New cases with confirmed diagnosis	91	41	50	0	1	6	2	21	50	11		0	14038	10.805	6382	10.099	7656	11.475	47	0.368	281	3.948	101	1.166	1206	3.677	3277	9.68	9126	26.284
	Literature review data
	A comprehensive review based on data from several countries revealed a broad incidence of 0.82-26.2 per 100,000 population per year.
	References
	Borchers AT, Gershwin ME. Complex regional pain syndrome: a comprehensive and critical review. Autoimmun Rev. 2014 Mar;13(3):242-65. doi: 10.1016/j.autrev.2013.10.006. Epub 2013 Oct 23. PMID: 24161450.
O	Deltoid Bursitis			Actual cases from databases												Estimated cases in Japan
				Total cases	Male	Female	Gender missing	0-11	12-17	18-24	25-44	45-64	65-74*	75-*	Age missing	Total cases		Male		Female		0-11		12-17		18-24		25-44		45-64		65-74*		75-*
				N	N	N	N	N	N	N	N	N	N	N	N	N	per 100,000 population per year	N	per 100,000 population per year	N	per 100,000 population per year	N	per 100,000 population per year	N	per 100,000 population per year	N	per 100,000 population per year	N	per 100,000 population per year	N	per 100,000 population per year	N	per 100,000 population per year	N	per 100,000 population per year
	2019	MDV	New cases with confirmed or suspected diagnosis	240	114	126	0	0	2	0	15	61	52	108	2	1173.26	0.929922	557.296	0.907486	615.959	0.9512	0	0	9.77713	0.148183	0	0	73.3284	0.250618	298.202	0.887401	254.205	1.46145	527.965	2.85541
			New cases with confirmed diagnosis	235	112	123	0	0	2	0	15	60	51	105	2	1148.81	0.910549	547.519	0.891565	601.293	0.928552	0	0	9.77713	0.148183	0	0	73.3284	0.250618	293.314	0.872854	249.317	1.43335	513.299	2.77609
		JMDC	New cases with confirmed or suspected diagnosis	431	231	200	0	4	21	15	91	259	41		0	17119	13.266	8170	13.011	8949	13.507	70	0.572	378	5.638	328	3.702	2048	6.826	6103	17.867	8192	22.083
			New cases with confirmed diagnosis	413	223	190	0	4	20	12	89	250	38		0	15770	12.22	7626	12.145	8144	12.292	70	0.572	360	5.37	254	2.867	2009	6.696	5915	17.317	7162	19.306
	2018	MDV	New cases with confirmed or suspected diagnosis	181	88	93	0	1	2	2	10	45	48	68	5	986.138	0.779907	479.448	0.779185	506.69	0.780591	5.44828	0.0447387	10.8966	0.162708	10.8966	0.124135	54.4828	0.181937	245.172	0.736962	261.517	1.48564	370.483	2.06087
			New cases with confirmed diagnosis	173	85	88	0	1	2	1	10	44	47	63	5	942.552	0.745436	463.103	0.752622	479.448	0.738624	5.44828	0.0447387	10.8966	0.162708	5.44828	0.0620674	54.4828	0.181937	239.724	0.720585	256.069	1.45469	343.241	1.90934
		JMDC	New cases with confirmed or suspected diagnosis	292	166	126	0	4	9	14	63	177	25		0	13288	10.274	6348	10.089	6940	10.45	84	0.68	203	2.972	393	4.468	1637	5.324	5130	15.134	5841	15.91
			New cases with confirmed diagnosis	281	160	121	0	3	9	13	61	172	23		0	12947	10.01	6146	9.767	6801	10.24	63	0.51	203	2.972	370	4.206	1588	5.165	4985	14.706	5738	15.63
	2017	MDV	New cases with confirmed or suspected diagnosis	149	64	85	0	0	4	4	14	38	29	57	3	933.458	0.736712	400.949	0.65031	532.51	0.818604	0	0	25.0593	0.3669	25.0593	0.288469	87.7075	0.285413	238.063	0.721163	181.68	1.02818	357.095	2.04276
			New cases with confirmed diagnosis	142	60	82	0	0	4	4	13	37	28	53	3	889.605	0.702102	375.889	0.609666	513.715	0.789712	0	0	25.0593	0.3669	25.0593	0.288469	81.4427	0.265027	231.798	0.702185	175.415	0.992728	332.036	1.89941
		JMDC	New cases with confirmed or suspected diagnosis	225	131	94	0	2	18	6	70	109	20		0	15114	11.662	8648	13.715	6466	9.716	57	0.458	547	7.856	254	2.916	2558	8.113	4574	13.555	7124	19.678
			New cases with confirmed diagnosis	221	128	93	0	2	17	6	69	107	20		0	14954	11.538	8518	13.508	6436	9.671	57	0.458	517	7.425	254	2.916	2523	8.002	4479	13.273	7124	19.678
	2016	MDV	New cases with confirmed or suspected diagnosis	99	44	55	0	0	1	4	6	32	21	32	3	846.309	0.666736	376.137	0.608971	470.171	0.721487	0	0	8.54857	0.122789	34.1943	0.3971	51.2914	0.162933	273.554	0.831674	179.52	1.01521	273.554	1.61799
			New cases with confirmed diagnosis	96	43	53	0	0	1	4	6	32	21	30	2	820.663	0.646532	367.589	0.595131	453.074	0.695251	0	0	8.54857	0.122789	34.1943	0.3971	51.2914	0.162933	273.554	0.831674	179.52	1.01521	256.457	1.51687
		JMDC	New cases with confirmed or suspected diagnosis	184	114	70	0	3	14	7	39	109	12		0	12299	9.471	6949	11.002	5350	8.022	92	0.733	449	6.346	267	3.097	1426	4.417	4896	14.508	5169	14.528
			New cases with confirmed diagnosis	178	109	69	0	3	14	6	37	107	11		0	11983	9.228	6679	10.575	5304	7.953	92	0.733	449	6.346	228	2.645	1349	4.179	4795	14.209	5070	14.25
	2015	MDV	New cases with confirmed or suspected diagnosis	61	25	36	0	0	1	1	6	15	18	19	1	740.363	0.582527	303.427	0.490649	436.935	0.669602	0	0	12.1371	0.171549	12.1371	0.142404	72.8226	0.226206	182.056	0.552641	218.468	1.24519	230.605	1.41293
			New cases with confirmed diagnosis	61	25	36	0	0	1	1	6	15	18	19	1	740.363	0.582527	303.427	0.490649	436.935	0.669602	0	0	12.1371	0.171549	12.1371	0.142404	72.8226	0.226206	182.056	0.552641	218.468	1.24519	230.605	1.41293
		JMDC	New cases with confirmed or suspected diagnosis	125	69	56	0	0	6	7	34	67	11		0	11422	8.792	6542	10.352	4880	7.314	0	0	281	3.948	365	4.215	1865	5.686	4934	14.574	3977	11.454
			New cases with confirmed diagnosis	123	68	55	0	0	6	7	33	66	11		0	11285	8.686	6475	10.246	4810	7.209	0	0	281	3.948	365	4.215	1795	5.473	4867	14.376	3977	11.454
	Literature review data
	A population-based survey conducted among people over 40 years old in Osaka, Japan, reported that incidence of painful shoulder was 1.2 - 1.4 %.
	References
	Komatsubara Y. Painful shoulderの疫学的研究 (Epidemiological study of painful shoulder) (in Japanese). 整形外科MOOK (Seikei Geka MOOK). 1983;28:17-21
P	Drug-induced Interstitial Pneumonia			Actual cases from databases												Estimated cases in Japan
				Total cases	Male	Female	Gender missing	0-11	12-17	18-24	25-44	45-64	65-74*	75-*	Age missing	Total cases		Male		Female		0-11		12-17		18-24		25-44		45-64		65-74*		75-*
				N	N	N	N	N	N	N	N	N	N	N	N	N	per 100,000 population per year	N	per 100,000 population per year	N	per 100,000 population per year	N	per 100,000 population per year	N	per 100,000 population per year	N	per 100,000 population per year	N	per 100,000 population per year	N	per 100,000 population per year	N	per 100,000 population per year	N	per 100,000 population per year
	2019	MDV	New cases with confirmed or suspected diagnosis	2392	1547	845	0	1	3	4	50	480	828	933	93	11693.4	9.26823	7562.61	12.3147	4130.84	6.37908	4.88856	0.0407312	14.6657	0.222275	19.5543	0.221779	244.428	0.835395	2346.51	6.98283	4047.73	23.2708	4561.03	24.6675
			New cases with confirmed diagnosis	1941	1278	663	0	0	1	3	38	390	673	749	87	9488.7	7.52075	6247.58	10.1734	3241.12	5.00512	0	0	4.88856	0.0740916	14.6657	0.166334	185.765	0.6349	1906.54	5.67355	3290	18.9146	3661.53	19.8028
		JMDC	New cases with confirmed or suspected diagnosis	228	130	98	0	0	3	2	31	139	53		0	15948	12.358	8334	13.273	7614	11.492	0	0	53	0.791	40	0.452	711	2.37	3391	9.928	11753	31.682
			New cases with confirmed diagnosis	118	68	50	0	0	1	0	10	70	37		0	11410	8.842	5470	8.711	5940	8.965	0	0	17	0.254	0	0	237	0.79	1718	5.03	9438	25.441
	2018	MDV	New cases with confirmed or suspected diagnosis	1877	1218	659	0	0	2	9	39	392	654	700	81	10226.4	8.08777	6636	10.7846	3590.41	5.53129	0	0	10.8966	0.162708	49.0345	0.558607	212.483	0.709553	2135.72	6.41976	3563.17	20.2418	3813.79	21.2148
			New cases with confirmed diagnosis	1477	981	496	0	0	1	5	30	303	514	563	61	8047.1	6.36421	5344.76	8.68614	2702.34	4.16315	0	0	5.44828	0.081354	27.2414	0.310337	163.448	0.54581	1650.83	4.96221	2800.41	15.9087	3067.38	17.0628
		JMDC	New cases with confirmed or suspected diagnosis	161	87	74	0	0	1	6	29	95	30		0	13666	10.566	4583	7.284	9083	13.676	0	0	23	0.337	165	1.876	800	2.602	2975	8.777	9703	26.43
			New cases with confirmed diagnosis	75	40	35	0	0	0	2	18	37	18		0	8453	6.536	1963	3.12	6490	9.772	0	0	0	0	50	0.568	499	1.623	1155	3.407	6749	18.384
	2017	MDV	New cases with confirmed or suspected diagnosis	1439	932	507	0	1	0	4	38	287	524	520	65	9015.08	7.11496	5838.81	9.47014	3176.26	4.88273	6.26482	0.0509459	0	0	25.0593	0.288469	238.063	0.774693	1798	5.44668	3282.77	18.5782	3257.71	18.6357
			New cases with confirmed diagnosis	1170	780	390	0	1	1	2	31	228	433	424	50	7329.84	5.78492	4886.56	7.92565	2443.28	3.75595	6.26482	0.0509459	6.26482	0.0917251	12.5296	0.144234	194.209	0.631987	1428.38	4.32698	2712.67	15.3518	2656.28	15.1953
		JMDC	New cases with confirmed or suspected diagnosis	78	46	32	0	1	0	0	13	48	16		0	8323	6.422	5744	9.109	2579	3.875	27	0.217	0	0	0	0	457	1.449	2344	6.946	5495	15.178
			New cases with confirmed diagnosis	41	20	21	0	0	0	0	3	27	11		0	4642	3.582	2968	4.707	1674	2.515	0	0	0	0	0	0	105	0.333	1378	4.084	3159	8.726
	2016	MDV	New cases with confirmed or suspected diagnosis	903	560	343	0	0	1	2	27	164	299	375	35	7719.36	6.08144	4787.2	7.75054	2932.16	4.49946	0	0	8.54857	0.122789	17.0971	0.19855	230.811	0.7332	1401.97	4.26233	2556.02	14.4547	3205.71	18.9609
			New cases with confirmed diagnosis	763	489	274	0	0	0	2	19	132	267	314	29	6522.56	5.13858	4180.25	6.76788	2342.31	3.59432	0	0	0	0	17.0971	0.19855	162.423	0.515956	1128.41	3.43066	2282.47	12.9077	2684.25	15.8766
		JMDC	New cases with confirmed or suspected diagnosis	68	35	33	0	0	0	0	11	43	14		0	10166	7.829	5903	9.346	4263	6.392	0	0	0	0	0	0	438	1.357	2197	6.51	7531	21.167
			New cases with confirmed diagnosis	37	21	16	0	0	0	0	6	21	10		0	6354	4.893	4077	6.455	2277	3.414	0	0	0	0	0	0	256	0.793	1090	3.23	5008	14.076
	2015	MDV	New cases with confirmed or suspected diagnosis	513	304	209	0	0	2	0	17	114	176	187	17	6226.33	4.89896	3689.68	5.9663	2536.65	3.88741	0	0	24.2742	0.343098	0	0	206.331	0.640918	1383.63	4.20007	2136.13	12.1751	2269.64	13.9062
			New cases with confirmed diagnosis	414	252	162	0	0	1	0	13	90	145	151	14	5024.76	3.95355	3058.55	4.94575	1966.21	3.01321	0	0	12.1371	0.171549	0	0	157.782	0.490114	1092.34	3.31584	1759.88	10.0307	1832.7	11.2291
		JMDC	New cases with confirmed or suspected diagnosis	50	29	21	0	0	0	0	5	32	13		0	9016	6.94	5356	8.475	3660	5.486	0	0	0	0	0	0	291	0.887	2610	7.709	6115	17.612
			New cases with confirmed diagnosis	26	17	9	0	0	0	1	1	16	8		0	5809	4.471	2924	4.627	2885	4.324	0	0	0	0	49	0.566	48	0.146	1523	4.499	4189	12.065
	Literature review data
	A systematic review of drug-induced interstitial lung disease reported that its incidence varied between 41 and 124 per 100,000 population per year.
	References
	Skeoch S, Weatherley N, Swift AJ, Oldroyd A, Johns C, Hayton C, et al. Drug-Induced Interstitial Lung Disease: A Systematic Review. J Clin Med. 2018 Oct 15;7(10):356. doi: 10.3390/jcm7100356. PMID: 30326612; PMCID: PMC6209877.
Q	Encephalitis			Actual cases from databases												Estimated cases in Japan
				Total cases	Male	Female	Gender missing	0-11	12-17	18-24	25-44	45-64	65-74*	75-*	Age missing	Total cases		Male		Female		0-11		12-17		18-24		25-44		45-64		65-74*		75-*
				N	N	N	N	N	N	N	N	N	N	N	N	N	per 100,000 population per year	N	per 100,000 population per year	N	per 100,000 population per year	N	per 100,000 population per year	N	per 100,000 population per year	N	per 100,000 population per year	N	per 100,000 population per year	N	per 100,000 population per year	N	per 100,000 population per year	N	per 100,000 population per year
	2019	MDV	New cases with confirmed or suspected diagnosis	11659	5915	5744	0	407	316	432	1654	2814	2436	3384	216	56995.8	45.1749	28915.9	47.0858	28079.9	43.3626	1989.65	16.5776	1544.79	23.4129	2111.86	23.9521	8085.68	27.6349	13756.4	40.9368	11908.5	68.4635	16542.9	89.4694
			New cases with confirmed diagnosis	6573	3310	3263	0	253	188	279	1022	1658	1316	1732	125	32132.5	25.4682	16181.1	26.3489	15951.4	24.6331	1236.81	10.305	919.05	13.9292	1363.91	15.4691	4996.11	17.0755	8105.24	24.1199	6433.35	36.986	8466.99	45.7923
		JMDC	New cases with confirmed or suspected diagnosis	6294	3377	2917	0	344	348	370	1664	3053	515		0	240595	186.44	117288	186.791	123307	186.107	5911	48.34	6233	92.974	8246	93.08	38764	129.205	69785	204.307	111656	300.984
			New cases with confirmed diagnosis	1337	668	669	0	83	56	75	298	676	149		0	60998	47.268	29084	46.319	31914	48.168	1419	11.605	1008	15.036	1785	20.149	7035	23.448	15945	46.682	33806	91.129
	2018	MDV	New cases with confirmed or suspected diagnosis	10215	5211	5004	0	420	229	358	1475	2444	2148	2898	243	55654.1	44.0152	28391	46.1402	27263.2	42.0009	2288.28	18.7902	1247.66	18.6301	1950.48	22.2201	8036.21	26.8357	13315.6	40.0252	11702.9	66.4824	15789.1	87.8295
			New cases with confirmed diagnosis	5664	2858	2806	0	263	146	202	902	1418	1216	1390	127	30859	24.4055	15571.2	25.3058	15287.9	23.552	1432.9	11.7663	795.448	11.8777	1100.55	12.5376	4914.34	16.4107	7725.66	23.2225	6625.1	37.6362	7573.1	42.1266
		JMDC	New cases with confirmed or suspected diagnosis	5086	2738	2348	0	301	284	264	1495	2406	336		0	235939	182.422	109919	174.688	126020	189.749	6188	50.081	6297	92.183	7161	81.412	41399	134.653	68634	202.478	106260	289.442
			New cases with confirmed diagnosis	1037	527	510	0	56	58	46	275	512	90		0	56131	43.399	24768	39.362	31363	47.223	1143	9.251	1288	18.855	1216	13.824	7745	25.191	14821	43.724	29918	81.494
	2017	MDV	New cases with confirmed or suspected diagnosis	8985	4534	4451	0	358	252	339	1392	2164	1866	2394	220	56289.4	44.4252	28404.7	46.0704	27884.7	42.8659	2242.81	18.2386	1578.74	23.1147	2123.77	24.4477	8720.63	28.3782	13557.1	41.0684	11690.2	66.1582	14998	85.7959
			New cases with confirmed diagnosis	4960	2522	2438	0	230	154	205	812	1228	992	1213	126	31073.5	24.5241	15799.9	25.6263	15273.6	23.4795	1440.91	11.7176	964.783	14.1257	1284.29	14.784	5087.04	16.554	7693.2	23.305	6214.7	35.1709	7599.23	43.4714
		JMDC	New cases with confirmed or suspected diagnosis	3425	1811	1614	0	223	206	172	1045	1536	243		0	226039	174.406	115903	183.807	110136	165.499	6098	48.964	6207	89.143	6512	74.765	39282	124.586	65093	192.897	102847	284.084
			New cases with confirmed diagnosis	783	417	366	0	49	48	35	229	351	71		0	56004	43.211	32984	52.308	23020	34.592	1331	10.687	1446	20.767	1304	14.971	8555	27.133	15654	46.389	27714	76.552
	2016	MDV	New cases with confirmed or suspected diagnosis	5719	2910	2809	0	253	174	196	836	1368	1188	1557	147	48889.3	38.5158	24876.3	40.2751	24012.9	36.8483	2162.79	17.4475	1487.45	21.3653	1675.52	19.4579	7146.61	22.7021	11694.4	35.5541	10155.7	57.432	13310.1	78.7255
			New cases with confirmed diagnosis	3109	1610	1499	0	146	119	129	512	757	630	738	78	26577.5	20.9382	13763.2	22.2828	12814.3	19.6638	1248.09	10.0685	1017.28	14.6119	1102.77	12.8065	4376.87	13.9036	6471.27	19.6743	5385.6	30.4564	6308.85	37.315
		JMDC	New cases with confirmed or suspected diagnosis	3131	1711	1420	0	210	176	168	960	1407	210		0	228229	175.757	114308	180.979	113921	170.812	6153	49.022	5603	79.186	6685	77.542	37924	117.482	64760	191.898	107104	301.036
			New cases with confirmed diagnosis	657	353	304	0	54	40	36	187	283	57		0	53192	40.963	28980	45.883	24212	36.303	1580	12.588	1272	17.977	1341	15.555	7724	23.928	12987	38.483	28288	79.509
	2015	MDV	New cases with confirmed or suspected diagnosis	3805	1877	1928	0	177	114	153	559	864	768	1078	92	46181.7	36.3363	22781.3	36.838	23400.3	35.8609	2148.27	17.1944	1383.63	19.5566	1856.98	21.7878	6784.64	21.0749	10486.5	31.8321	9321.29	53.1279	13083.8	80.1654
			New cases with confirmed diagnosis	2072	1067	1005	0	108	76	96	329	470	437	515	41	25148.1	19.7868	12950.3	20.9409	12197.8	18.6931	1310.81	10.4915	922.419	13.0377	1165.16	13.6708	3993.1	12.4036	5704.44	17.3161	5303.91	30.2303	6250.6	38.2979
		JMDC	New cases with confirmed or suspected diagnosis	2106	1129	977	0	140	115	97	688	902	164		0	233827	179.982	113749	179.992	120078	179.973	6140	48.096	5383	75.63	5539	63.961	40355	123.041	63248	186.823	113162	325.921
			New cases with confirmed diagnosis	449	233	216	0	31	21	19	137	198	43		0	57725	44.432	30495	48.254	27230	40.812	1361	10.661	981	13.783	1066	12.309	7812	23.819	14063	41.54	32442	93.437
	Literature review data
	A survey conducted in Nara, Mie, Gifu, and Fukuoka, Japan, in late 1990s - 2002 reported that the incidence of acute encephalitis/encephalopathy was 1.89 per 100,000 population per year among children under 15 years old.
	References
	Miyazaki C. 【中枢神経系とウイルス感染症】急性散在性脳脊髄炎 ([Central Nervous System and Viral Infection] Acute Disseminated Encephalomyelitis) (in Japanese). Clinical Virology. 2017;45(5):310-317
R	Encephalopathy			Actual cases from databases												Estimated cases in Japan
				Total cases	Male	Female	Gender missing	0-11	12-17	18-24	25-44	45-64	65-74*	75-*	Age missing	Total cases		Male		Female		0-11		12-17		18-24		25-44		45-64		65-74*		75-*
				N	N	N	N	N	N	N	N	N	N	N	N	N	per 100,000 population per year	N	per 100,000 population per year	N	per 100,000 population per year	N	per 100,000 population per year	N	per 100,000 population per year	N	per 100,000 population per year	N	per 100,000 population per year	N	per 100,000 population per year	N	per 100,000 population per year	N	per 100,000 population per year
	2019	MDV	New cases with confirmed or suspected diagnosis	90854	47409	43445	0	3163	1059	1614	8284	17715	18552	38458	2009	444146	352.03	231762	377.395	212384	327.975	15462.5	128.833	5176.99	78.463	7890.14	89.4878	40496.9	138.408	86600.9	257.71	90692.6	521.402	188004	1016.79
			New cases with confirmed diagnosis	78684	41644	37040	0	2198	800	1301	6962	15359	16292	34028	1744	384652	304.875	203579	331.503	181072	279.623	10745.1	89.5273	3910.85	59.2733	6360.02	72.1336	34034.2	116.32	75083.4	223.436	79644.5	457.885	166348	899.665
		JMDC	New cases with confirmed or suspected diagnosis	52429	23272	29157	0	13355	2260	2277	12673	18842	3022		0	1780646	1379.84	699475	1113.97	1081171	1631.81	227610	1861.38	40416	602.864	52797	595.97	317669	1058.83	441235	1291.79	700919	1889.42
			New cases with confirmed diagnosis	30801	13559	17242	0	7709	1124	1318	7752	10911	1987		0	1110937	860.878	439019	699.175	671918	1014.12	131858	1078.33	20130	300.268	31076	350.785	198374	661.203	256177	749.999	473322	1275.9
	2018	MDV	New cases with confirmed or suspected diagnosis	83254	43460	39794	0	2987	893	1476	8113	16294	16924	34391	2176	453591	358.731	236782	384.811	216809	334.009	16274	133.634	4865.31	72.6491	8041.66	91.6115	44201.9	147.605	88774.2	266.846	92206.6	523.812	187372	1042.29
			New cases with confirmed diagnosis	72399	38200	34199	0	1977	685	1232	6853	14296	14905	30561	1890	394450	311.959	208124	338.237	186326	287.048	10771.2	88.4484	3732.07	55.7275	6712.28	76.467	37337	124.681	77888.6	234.125	81206.6	461.322	166505	926.21
		JMDC	New cases with confirmed or suspected diagnosis	40715	18083	22632	0	9177	1783	1708	10781	14884	2382		0	1777815	1374.56	699587	1111.81	1078228	1623.49	185056	1497.7	39462	577.69	48946	556.457	322759	1049.79	432920	1277.16	748672	2039.31
			New cases with confirmed diagnosis	23937	10531	13406	0	4957	923	1006	6639	8825	1587		0	1121790	867.339	439570	698.584	682220	1027.22	99852	808.126	20467	299.619	28900	328.558	202862	659.821	257997	761.12	511712	1393.86
	2017	MDV	New cases with confirmed or suspected diagnosis	74512	39011	35501	0	2859	813	1339	7302	14722	15370	30188	1919	466804	368.415	244397	396.394	222407	341.897	17911.1	145.654	5093.3	74.5725	8388.6	96.5649	45745.7	148.863	92230.7	279.394	96290.3	544.937	189122	1081.87
			New cases with confirmed diagnosis	64986	34396	30590	0	1946	635	1133	6243	12997	13479	26881	1672	407126	321.315	215485	349.501	191641	294.601	12191.3	99.1408	3978.16	58.2454	7098.04	81.7088	39111.3	127.274	81423.9	246.657	84443.5	477.892	168405	963.358
		JMDC	New cases with confirmed or suspected diagnosis	27487	11973	15514	0	6519	1220	1204	7651	9462	1431		0	1643542	1268.12	640288	1015.41	1003254	1507.56	175667	1410.53	36734	527.56	47401	544.214	310132	983.609	408194	1209.64	665414	1838.01
			New cases with confirmed diagnosis	16461	6948	9513	0	3889	618	709	4705	5589	951		0	1051975	811.678	405563	643.169	646412	971.347	104346	837.851	18640	267.701	28155	323.249	195325	619.489	244025	723.144	461484	1274.71
	2016	MDV	New cases with confirmed or suspected diagnosis	50330	25989	24341	0	1856	558	952	5205	9984	10569	19764	1442	430250	338.958	222169	359.694	208081	319.304	15866.1	127.994	4770.1	68.5163	8138.24	94.5098	44495.3	141.345	85348.9	259.482	90349.9	510.942	168954	999.314
			New cases with confirmed diagnosis	44360	23142	21218	0	1297	453	816	4603	8830	9334	17759	1268	379215	298.752	197831	320.291	181384	278.337	11087.5	89.4442	3872.5	55.6234	6975.63	81.0084	39349.1	124.997	75483.9	229.49	79792.4	451.238	151814	897.936
		JMDC	New cases with confirmed or suspected diagnosis	25892	11489	14403	0	6185	1170	1130	7558	8465	1384		0	1687849	1299.8	680828	1077.93	1007021	1509.92	177611	1415.05	37314	527.353	46817	543.052	319483	989.703	399182	1182.86	707442	1988.4
			New cases with confirmed diagnosis	16036	7041	8995	0	3739	638	705	4880	5167	907		0	1086016	836.332	447083	707.849	638933	958.009	107105	853.319	20364	287.801	29240	339.168	210320	651.535	244468	724.412	474519	1333.73
	2015	MDV	New cases with confirmed or suspected diagnosis	37602	19549	18053	0	1165	352	693	3746	7589	7892	15045	1120	456379	359.085	237268	383.668	219111	335.787	14139.7	113.172	4272.26	60.3853	8411.01	98.686	45465.6	141.228	92108.4	279.599	95786	545.945	182603	1118.82
			New cases with confirmed diagnosis	33409	17489	15920	0	793	267	627	3342	6874	7009	13512	985	405488	319.043	212266	343.239	193223	296.113	9624.72	77.0347	3240.6	45.8036	7609.96	89.2873	40562.2	125.997	83430.4	253.257	85068.9	484.861	163996	1004.82
		JMDC	New cases with confirmed or suspected diagnosis	16653	7404	9249	0	3763	710	734	4824	5585	1037		0	1694425	1304.24	678484	1073.6	1015941	1522.7	161900	1268.2	33318	468.108	45280	522.864	305203	930.556	406131	1199.64	742593	2138.76
			New cases with confirmed diagnosis	10542	4647	5895	0	2328	377	476	3194	3431	736		0	1133344	872.362	458278	725.16	675066	1011.79	100014	783.432	17692	248.568	29869	344.908	205274	625.875	253623	749.158	526872	1517.46
	Literature review data
	The incidence rate of acute encephalopathy among children was estimated to be 400 to 700 per 100,000 population per year in Japan.
	References
	Mizuguchi M. 重症・難治性急性脳症の病因解明と診療確立に向けた研究研究報告書 : 厚生労働科学研究費補助金難治性疾患克服研究事業 (Study Report on Elucidation of Pathogenesis and Establishment of Clinical Practice for Severe and Intractable Acute Encephalopathy: Research Project for Overcoming Intractable Diseases, the Research Grant of the Ministry of Health, Labour and Welfare) (in Japanese). 2010 [26th Feb 2021] Available from: http://www.development.…
S	Erythema Nodosum			Actual cases from databases												Estimated cases in Japan
				Total cases	Male	Female	Gender missing	0-11	12-17	18-24	25-44	45-64	65-74*	75-*	Age missing	Total cases		Male		Female		0-11		12-17		18-24		25-44		45-64		65-74*		75-*
				N	N	N	N	N	N	N	N	N	N	N	N	N	per 100,000 population per year	N	per 100,000 population per year	N	per 100,000 population per year	N	per 100,000 population per year	N	per 100,000 population per year	N	per 100,000 population per year	N	per 100,000 population per year	N	per 100,000 population per year	N	per 100,000 population per year	N	per 100,000 population per year
	2019	MDV	New cases with confirmed or suspected diagnosis	1179	246	933	0	46	19	94	354	341	172	144	9	5763.62	4.56824	1202.59	1.95826	4561.03	7.04341	224.874	1.87364	92.8827	1.40774	459.525	5.21181	1730.55	5.91459	1667	4.96072	840.833	4.83404	703.953	3.80721
			New cases with confirmed diagnosis	1136	236	900	0	46	18	93	349	325	164	134	7	5553.41	4.40163	1153.7	1.87866	4399.71	6.79428	224.874	1.87364	87.9941	1.33365	454.636	5.15636	1706.11	5.83106	1588.78	4.72796	801.724	4.6092	655.067	3.54282
		JMDC	New cases with confirmed or suspected diagnosis	377	100	277	0	11	17	28	132	176	13		0	12236	9.482	3477	5.537	8759	13.22	187	1.529	303	4.52	722	8.15	3351	11.169	4298	12.583	3375	9.098
			New cases with confirmed diagnosis	333	87	246	0	10	16	23	116	157	11		0	10461	8.106	3208	5.109	7253	10.947	170	1.39	285	4.251	580	6.547	2950	9.833	3797	11.116	2679	7.222
	2018	MDV	New cases with confirmed or suspected diagnosis	973	231	742	0	33	22	69	283	289	134	131	12	5301.17	4.19254	1258.55	2.04536	4042.62	6.22794	179.793	1.47638	119.862	1.78979	375.931	4.28265	1541.86	5.14881	1574.55	4.73293	730.069	4.14741	713.724	3.97021
			New cases with confirmed diagnosis	932	221	711	0	32	22	67	277	271	126	125	12	5077.79	4.01588	1204.07	1.95682	3873.72	5.96775	174.345	1.43164	119.862	1.78979	365.034	4.15852	1509.17	5.03965	1476.48	4.43815	686.483	3.89981	681.034	3.78837
		JMDC	New cases with confirmed or suspected diagnosis	302	84	218	0	20	20	21	117	108	16		0	12771	9.874	3218	5.114	9553	14.384	408	3.302	443	6.485	568	6.457	3659	11.901	3239	9.555	4454	12.132
			New cases with confirmed diagnosis	272	69	203	0	17	17	18	107	100	13		0	10334	7.99	2510	3.989	7824	11.781	347	2.808	377	5.519	491	5.582	3394	11.039	3008	8.874	2717	7.401
	2017	MDV	New cases with confirmed or suspected diagnosis	912	203	709	0	29	21	68	271	260	140	116	7	5713.52	4.50927	1271.76	2.0627	4441.76	6.82812	181.68	1.47743	131.561	1.92623	426.008	4.90397	1697.77	5.52479	1628.85	4.93428	877.075	4.96364	726.719	4.1572
			New cases with confirmed diagnosis	883	192	691	0	28	21	69	262	251	133	112	7	5531.84	4.36588	1202.85	1.95093	4328.99	6.65477	175.415	1.42649	131.561	1.92623	432.273	4.97609	1641.38	5.34131	1572.47	4.76347	833.221	4.71546	701.66	4.01384
		JMDC	New cases with confirmed or suspected diagnosis	242	65	177	0	19	11	22	92	87	11		0	12580	9.706	4121	6.535	8459	12.711	524	4.207	332	4.768	857	9.839	3636	11.532	4026	11.931	3205	8.853
			New cases with confirmed diagnosis	210	54	156	0	16	11	18	77	79	9		0	11153	8.605	3540	5.614	7613	11.44	442	3.549	332	4.768	709	8.14	3047	9.664	3719	11.021	2904	8.021
	2016	MDV	New cases with confirmed or suspected diagnosis	597	140	457	0	27	11	46	186	151	95	64	17	5103.5	4.02062	1196.8	1.93764	3906.7	5.9949	230.811	1.86198	94.0343	1.35068	393.234	4.56665	1590.03	5.05093	1290.83	3.92446	812.114	4.59263	547.109	3.23599
			New cases with confirmed diagnosis	575	136	439	0	27	11	45	182	146	86	61	17	4915.43	3.87246	1162.61	1.88227	3752.82	5.75878	230.811	1.86198	94.0343	1.35068	384.686	4.46738	1555.84	4.94231	1248.09	3.79451	735.177	4.15754	521.463	3.0843
		JMDC	New cases with confirmed or suspected diagnosis	238	56	182	0	13	12	18	84	99	12		0	14882	11.461	2947	4.666	11935	17.895	381	3.035	384	5.427	722	8.375	3573	11.069	4902	14.526	4920	13.829
			New cases with confirmed diagnosis	214	52	162	0	12	11	16	79	85	11		0	13205	10.169	2829	4.479	10376	15.558	353	2.812	353	4.989	637	7.389	3334	10.328	4287	12.703	4241	11.92
	2015	MDV	New cases with confirmed or suspected diagnosis	407	87	320	0	16	13	25	121	127	57	42	6	4939.8	3.8867	1055.93	1.70746	3883.87	5.95202	194.194	1.55429	157.782	2.23014	303.427	3.5601	1468.59	4.56183	1541.41	4.67903	691.815	3.94309	509.758	3.12333
			New cases with confirmed diagnosis	394	86	308	0	16	13	25	119	121	54	41	5	4782.02	3.76255	1043.79	1.68783	3738.23	5.72882	194.194	1.55429	157.782	2.23014	303.427	3.5601	1444.31	4.48642	1468.59	4.45797	655.403	3.73556	497.621	3.04896
		JMDC	New cases with confirmed or suspected diagnosis	153	48	105	0	16	7	4	73	49	4		0	12230	9.414	2494	3.946	9736	14.592	699	5.475	329	4.622	256	2.956	4699	14.327	3420	10.102	2827	8.142
			New cases with confirmed diagnosis	140	45	95	0	14	7	3	68	45	3		0	11188	8.612	2358	3.731	8830	13.234	608	4.763	329	4.622	194	2.24	4356	13.281	3166	9.352	2535	7.301
	Literature review data
	The incidence was estimated to be 1-5 per 100,000 population per year. The condition was observed most commonly in women 20-29 years and 40-49 years
	References
	Miyamoto T.【最新関節リウマチ学-寛解・治癒を目指した研究と最新治療-】関節リウマチの検査・診断 鑑別診断が必要な疾患 結節性紅斑 ([Advanced Rheumatoid Arthritis: Current Treatment and Research for Remission and Healing] Erythema Nodosum (Examination/diagnosis and differential diagnosis of Rheumatoid Arthritis)) (in Japanese). Japanese Journal of Clinical Medicine. 2014;72(Additional publication No.3 Modern Rheumatoid Arthritis): 377-379
T	Guillain-Barré Syndrome			Actual cases from databases												Estimated cases in Japan
				Total cases	Male	Female	Gender missing	0-11	12-17	18-24	25-44	45-64	65-74*	75-*	Age missing	Total cases		Male		Female		0-11		12-17		18-24		25-44		45-64		65-74*		75-*
				N	N	N	N	N	N	N	N	N	N	N	N	N	per 100,000 population per year	N	per 100,000 population per year	N	per 100,000 population per year	N	per 100,000 population per year	N	per 100,000 population per year	N	per 100,000 population per year	N	per 100,000 population per year	N	per 100,000 population per year	N	per 100,000 population per year	N	per 100,000 population per year
	2019	MDV	New cases with confirmed or suspected diagnosis	1486	821	665	0	30	63	77	273	411	287	323	22	7264.4	5.75777	4013.51	6.53549	3250.89	5.02022	146.657	1.22194	307.979	4.66777	376.419	4.26925	1334.58	4.56126	2009.2	5.97905	1403.02	8.0661	1579.01	8.53978
			New cases with confirmed diagnosis	984	539	445	0	23	45	53	198	273	171	206	15	4810.35	3.81268	2634.94	4.29066	2175.41	3.3594	112.437	0.936818	219.985	3.33412	259.094	2.93857	967.935	3.30816	1334.58	3.97148	835.944	4.80593	1007.04	5.44643
		JMDC	New cases with confirmed or suspected diagnosis	468	297	171	0	22	43	38	156	189	20		0	12870	9.973	7752	12.346	5118	7.725	378	3.091	774	11.545	880	9.933	3494	11.646	4188	12.261	3156	8.507
			New cases with confirmed diagnosis	168	115	53	0	9	11	9	55	75	9		0	4754	3.684	3382	5.386	1372	2.071	155	1.268	197	2.939	243	2.743	1238	4.126	1658	4.854	1263	3.405
	2018	MDV	New cases with confirmed or suspected diagnosis	1230	726	504	0	31	45	57	262	327	233	255	20	6701.38	5.29992	3955.45	6.42828	2745.93	4.2303	168.897	1.3869	245.172	3.66093	310.552	3.53784	1427.45	4.76674	1781.59	5.35525	1269.45	7.21155	1389.31	7.72827
			New cases with confirmed diagnosis	825	491	334	0	20	32	40	195	226	141	158	13	4494.83	3.55483	2675.1	4.3475	1819.72	2.80341	108.966	0.894774	174.345	2.60333	217.931	2.4827	1062.41	3.54777	1231.31	3.70119	768.207	4.36407	860.828	4.78849
		JMDC	New cases with confirmed or suspected diagnosis	342	216	126	0	24	43	18	112	125	20		0	13940	10.778	6988	11.106	6952	10.468	494	3.998	954	13.966	521	5.923	2977	9.683	3458	10.201	5536	15.08
			New cases with confirmed diagnosis	130	87	43	0	5	6	8	47	57	7		0	5229	4.043	2950	4.688	2279	3.432	101	0.817	134	1.962	220	2.501	1282	4.17	1549	4.57	1943	5.293
	2017	MDV	New cases with confirmed or suspected diagnosis	1081	618	463	0	22	38	60	246	266	215	210	24	6772.27	5.34487	3871.66	6.27956	2900.61	4.45898	137.826	1.12081	238.063	3.48555	375.889	4.32703	1541.15	5.01512	1666.44	5.04814	1346.94	7.62273	1315.61	7.52596
			New cases with confirmed diagnosis	733	420	313	0	15	23	44	187	179	131	139	15	4592.11	3.62423	2631.23	4.26766	1960.89	3.01439	93.9723	0.764189	144.091	2.10968	275.652	3.17316	1171.52	3.81231	1121.4	3.39706	820.692	4.64455	870.81	4.98147
		JMDC	New cases with confirmed or suspected diagnosis	244	159	85	0	20	20	16	106	71	11		0	13614	10.504	7174	11.377	6440	9.677	541	4.344	605	8.689	584	6.705	3867	12.265	2875	8.52	5142	14.203
			New cases with confirmed diagnosis	90	66	24	0	6	5	6	42	26	5		0	5120	3.95	2775	4.401	2345	3.524	160	1.285	151	2.169	214	2.457	1493	4.735	941	2.789	2161	5.969
	2016	MDV	New cases with confirmed or suspected diagnosis	682	389	293	0	23	33	30	154	182	116	130	14	5830.13	4.59307	3325.39	5.38386	2504.73	3.84356	196.617	1.58613	282.103	4.05204	256.457	2.97825	1316.48	4.18196	1555.84	4.73015	991.634	5.60784	1111.31	6.5731
			New cases with confirmed diagnosis	488	291	197	0	19	26	21	116	133	83	79	11	4171.7	3.28654	2487.63	4.02751	1684.07	2.58424	162.423	1.31028	222.263	3.19251	179.52	2.08478	991.634	3.15005	1136.96	3.45665	709.531	4.01251	675.337	3.99442
		JMDC	New cases with confirmed or suspected diagnosis	217	145	72	0	12	25	18	85	67	10		0	16266	12.526	7865	12.452	8401	12.596	362	2.884	800	11.306	678	7.864	3168	9.814	2816	8.344	8442	23.728
			New cases with confirmed diagnosis	86	66	20	0	2	7	6	36	32	3		0	5969	4.597	3739	5.92	2230	3.344	61	0.486	223	3.152	216	2.505	1342	4.157	1339	3.968	2788	7.836
	2015	MDV	New cases with confirmed or suspected diagnosis	458	260	198	0	22	11	21	103	112	83	97	9	5558.79	4.37373	3155.65	5.10275	2403.15	3.68281	267.016	2.13715	133.508	1.88704	254.879	2.99048	1250.12	3.88321	1359.35	4.12638	1007.38	5.74169	1177.3	7.2134
			New cases with confirmed diagnosis	331	185	146	0	17	8	15	88	79	57	64	3	4017.38	3.16093	2245.36	3.63081	1772.02	2.71561	206.331	1.65144	97.0968	1.37239	182.056	2.13606	1068.06	3.31769	958.831	2.91057	691.815	3.94309	776.774	4.75935
		JMDC	New cases with confirmed or suspected diagnosis	118	73	45	0	5	9	5	53	40	6		0	14309	11.014	6595	10.436	7714	11.562	221	1.731	422	5.929	273	3.152	3073	9.37	2763	8.161	7557	21.765
			New cases with confirmed diagnosis	53	35	18	0	1	1	2	27	19	3		0	7123	5.483	3084	4.88	4039	6.054	42	0.329	48	0.674	102	1.178	1587	4.839	1345	3.973	3999	11.518
	Literature review data
	A surveillance conducted in Japan between 1993 and 1998 showed that the incidence of Guillain-Barré Syndrome in Japan was estimated to be 1.15 per 100,000 population per year.
	An epidemiological survey conducted in Tokushima and Kochi, Japan between 2006 and 2015 showed that the incidence rate of Guillain−Barré syndrome was 0.42 cases per 100,000 person‐years and that of Fisher syndrome was 0.22 cases per 100,000 person‐years.
	A meta-analysis of 16 studies conducted in North America and Europe showed an exponential increase in Guillain−Barré syndrome incidence from 0.62 to 2.66 per 100,000 person-years across all age groups.
	References
	Saito T, Arimura K, Osame M. National Epidemiolocal Survey, First Questionnaire Results of Guillain-Barré Syndrome. Ministry of Health, Labour, and Welfare specified disease, Immunologic Neurological Disorder Research Subcommittee Research Report 1998 (in Japanese). 1999: 59-60.
	Japanese Society of Neurology. Guillain-Barré Syndrome, Fisher syndrome clinical guidelines 2013 (in Japanese). 2013:4-6.
	Matsui N, Nodera H, Kuzume D, Iwasa N, Unai Y, Sakai W, et al. Guillain-Barré syndrome in a local area in Japan, 2006-2015: an epidemiological and clinical study of 108 patients. Eur J Neurol. 2018;25(5):718-24. Epub 2018/01/18. doi: 10.1111/ene.13569. PubMed PMID: 29337417.
	Sejvar JJ, Baughman AL, Wise M, Morgan OW. Population incidence of Guillain-Barré syndrome: a systematic review and meta-analysis. Neuroepidemiology. 2011;36(2):123-33. Epub 2011/03/23. doi: 10.1159/000324710. PubMed PMID: 21422765; PubMed Central PMCID: PMCPMC5703046.
U	Hepatitis (Autoimmune)			Actual cases from databases												Estimated cases in Japan
				Total cases	Male	Female	Gender missing	0-11	12-17	18-24	25-44	45-64	65-74*	75-*	Age missing	Total cases		Male		Female		0-11		12-17		18-24		25-44		45-64		65-74*		75-*
				N	N	N	N	N	N	N	N	N	N	N	N	N	per 100,000 population per year	N	per 100,000 population per year	N	per 100,000 population per year	N	per 100,000 population per year	N	per 100,000 population per year	N	per 100,000 population per year	N	per 100,000 population per year	N	per 100,000 population per year	N	per 100,000 population per year	N	per 100,000 population per year
	2019	MDV	New cases with confirmed or suspected diagnosis	8282	3498	4784	0	15	30	127	910	2477	2096	2439	188	40487.1	32.0901	17100.2	27.8455	23386.9	36.1154	73.3284	0.610969	146.657	2.22275	620.848	7.04148	4448.59	15.2042	12109	36.0343	10246.4	58.9078	11923.2	64.4846
			New cases with confirmed diagnosis	3072	867	2205	0	6	11	41	328	1026	799	798	63	15017.7	11.903	4238.38	6.90167	10779.3	16.646	29.3314	0.244387	53.7742	0.815007	200.431	2.27323	1603.45	5.48019	5015.67	14.9258	3905.96	22.4558	3901.07	21.0983
		JMDC	New cases with confirmed or suspected diagnosis	10503	6921	3582	0	32	67	357	3747	5679	621		0	345343	267.61	187302	298.294	158041	238.531	550	4.498	1208	18.019	7834	88.43	79733	265.759	126976	371.742	129042	347.85
			New cases with confirmed diagnosis	548	251	297	0	5	5	10	124	344	60		0	25156	19.494	8469	13.488	16687	25.186	86	0.703	89	1.328	210	2.37	2766	9.219	8414	24.633	13591	36.636
	2018	MDV	New cases with confirmed or suspected diagnosis	7295	3166	4129	0	13	28	99	816	2114	1880	2129	216	39745.2	31.4333	17249.2	28.033	22495.9	34.6566	70.8276	0.581603	152.552	2.27791	539.379	6.14467	4445.79	14.846	11517.7	34.6208	10242.8	58.1876	11599.4	64.5234
			New cases with confirmed diagnosis	2381	672	1709	0	5	9	33	256	707	608	700	63	12972.3	10.2594	3661.24	5.95014	9311.1	14.3444	27.2414	0.223693	49.0345	0.732186	179.793	2.04822	1394.76	4.65758	3851.93	11.5785	3312.55	18.8181	3813.79	21.2148
		JMDC	New cases with confirmed or suspected diagnosis	7907	5187	2720	0	23	55	236	2932	4221	440		0	322415	249.283	164623	261.626	157792	237.588	473	3.828	1222	17.889	6429	73.09	75384	245.191	117596	346.922	121311	330.44
			New cases with confirmed diagnosis	426	198	228	0	10	5	6	121	244	40		0	27374	21.165	6989	11.107	20385	30.694	203	1.643	111	1.625	165	1.876	3221	10.477	7286	21.495	16388	44.639
	2017	MDV	New cases with confirmed or suspected diagnosis	6520	2777	3743	0	11	23	80	702	1938	1780	1790	196	40846.6	32.2373	17397.4	28.2174	23449.2	36.0475	68.913	0.560405	144.091	2.10968	501.186	5.76938	4397.91	14.3114	12141.2	36.7793	11151.4	63.1091	11214	64.1498
			New cases with confirmed diagnosis	2151	586	1565	0	4	9	27	246	690	598	522	55	13475.6	10.6354	3671.19	5.9544	9804.45	15.0719	25.0593	0.203784	56.3834	0.825526	169.15	1.94716	1541.15	5.01512	4322.73	13.0948	3746.36	21.2018	3270.24	18.7074
		JMDC	New cases with confirmed or suspected diagnosis	5009	3242	1767	0	18	31	148	1916	2636	260		0	289071	223.04	153839	243.968	135232	203.21	493	3.959	937	13.457	5658	64.96	66538	211.031	108970	322.922	106475	294.105
			New cases with confirmed diagnosis	260	117	143	0	1	2	3	80	158	16		0	17439	13.455	4935	7.826	12504	18.789	27	0.217	59	0.847	153	1.757	2859	9.068	7220	21.396	7121	19.67
	2016	MDV	New cases with confirmed or suspected diagnosis	4236	1810	2426	0	10	15	66	481	1267	1131	1135	131	36211.7	28.5282	15472.9	25.0509	20738.8	31.8241	85.4857	0.689623	128.229	1.84184	564.206	6.55215	4111.86	13.0618	10831	32.9291	9668.43	54.6764	9702.63	57.3882
			New cases with confirmed diagnosis	1338	410	928	0	1	1	23	169	409	352	332	51	11438	9.01104	3504.91	5.6745	7933.07	12.1735	8.54857	0.0689623	8.54857	0.122789	196.617	2.28333	1444.71	4.58929	3496.37	10.6298	3009.1	17.0169	2838.13	16.7867
		JMDC	New cases with confirmed or suspected diagnosis	4105	2600	1505	0	18	29	123	1521	2175	239		0	260275	200.436	128980	204.209	131295	196.862	529	4.215	930	13.144	4786	55.515	56187	174.058	97660	289.388	100183	281.583
			New cases with confirmed diagnosis	255	121	134	0	1	1	8	89	133	23		0	23280	17.928	6514	10.313	16766	25.139	28	0.223	31	0.438	314	3.642	3376	10.458	6661	19.738	12870	36.174
	2015	MDV	New cases with confirmed or suspected diagnosis	2666	1124	1542	0	3	7	35	301	826	704	693	97	32357.5	25.4593	13642.1	22.0596	18715.4	28.6813	36.4113	0.29143	84.9597	1.20084	424.798	4.98414	3653.27	11.348	10025.2	30.4321	8544.52	48.7006	8411.01	51.5349
			New cases with confirmed diagnosis	850	228	622	0	0	2	13	100	277	219	216	23	10316.5	8.11718	2767.26	4.47472	7549.27	11.5692	0	0	24.2742	0.343098	157.782	1.85125	1213.71	3.7701	3361.98	10.2054	2658.02	15.1498	2621.61	16.0628
		JMDC	New cases with confirmed or suspected diagnosis	2573	1616	957	0	9	28	73	986	1290	187		0	273135	210.239	128888	203.947	144247	216.198	402	3.149	1324	18.602	4243	48.995	53709	163.757	90901	268.506	122556	352.977
			New cases with confirmed diagnosis	145	62	83	0	1	2	3	43	82	14		0	20031	15.418	5881	9.306	14150	21.208	46	0.36	94	1.321	183	2.113	2354	7.177	5997	17.714	11357	32.71
	Literature review data
	A survey conducted in Ueda Chiisagata, Nagano, Japan, between 2004 and 2014 reported that the incidence was 2.23 per 100,000 population per year and the prevalence was 23.4 per 100,000 population.
	References
	Yoshizawa K, Joshita S, Matsumoto A, Umemura T, Tanaka E, Morita S, et al. Incidence and prevalence of autoimmune hepatitis in the Ueda area, Japan. Hepatol Res. 2016 Aug;46(9):878-83. doi: 10.1111/hepr.12639. Epub 2016 Jan 11. PMID: 26670542. 59-60, 1999.
V	Hypercoagulable States (Autoimmune)			Actual cases from databases												Estimated cases in Japan
				Total cases	Male	Female	Gender missing	0-11	12-17	18-24	25-44	45-64	65-74*	75-*	Age missing	Total cases		Male		Female		0-11		12-17		18-24		25-44		45-64		65-74*		75-*
				N	N	N	N	N	N	N	N	N	N	N	N	N	per 100,000 population per year	N	per 100,000 population per year	N	per 100,000 population per year	N	per 100,000 population per year	N	per 100,000 population per year	N	per 100,000 population per year	N	per 100,000 population per year	N	per 100,000 population per year	N	per 100,000 population per year	N	per 100,000 population per year
	2019	MDV	New cases with confirmed or suspected diagnosis	6848	2098	4750	0	53	110	266	1876	1829	1205	1408	101	33476.9	26.5338	10256.2	16.7009	23220.7	35.8587	259.094	2.15876	537.742	8.15007	1300.36	14.7483	9170.94	31.344	8941.18	26.6075	5890.72	33.8664	6883.1	37.2261
			New cases with confirmed diagnosis	1495	357	1138	0	13	22	57	554	360	216	255	18	7308.4	5.79264	1745.22	2.84186	5563.18	8.591	63.5513	0.529506	107.548	1.63001	278.648	3.16035	2708.26	9.25617	1759.88	5.23712	1055.93	6.07065	1246.58	6.74193
		JMDC	New cases with confirmed or suspected diagnosis	2523	742	1781	0	41	70	143	1126	991	152		0	88269	68.401	25472	40.566	62797	94.779	704	5.757	1260	18.795	3462	39.079	29192	97.3	23141	67.749	30510	82.244
			New cases with confirmed diagnosis	450	85	365	0	4	9	21	289	111	16		0	13660	10.585	2365	3.766	11295	17.048	69	0.564	160	2.387	629	7.1	7559	25.195	2503	7.328	2740	7.386
	2018	MDV	New cases with confirmed or suspected diagnosis	5940	1849	4091	0	52	103	222	1709	1497	987	1241	129	32362.8	25.5947	10073.9	16.3717	22288.9	34.3376	283.31	2.32641	561.172	8.37946	1209.52	13.779	9311.1	31.093	8156.07	24.5163	5377.45	30.5485	6761.31	37.6109
			New cases with confirmed diagnosis	1261	318	943	0	19	27	32	500	290	154	215	24	6870.28	5.4335	1732.55	2.81569	5137.72	7.91503	103.517	0.850035	147.103	2.19656	174.345	1.98616	2724.14	9.09683	1580	4.74931	839.034	4.76643	1171.38	6.51599
		JMDC	New cases with confirmed or suspected diagnosis	2022	556	1466	0	44	52	98	979	753	96		0	84947	65.679	20914	33.237	64033	96.415	910	7.365	1164	17.04	2772	31.514	30439	99.005	22010	64.932	27652	75.321
			New cases with confirmed diagnosis	346	59	287	0	2	4	17	234	75	14		0	13155	10.171	2117	3.364	11038	16.62	42	0.34	89	1.303	522	5.935	7290	23.711	2160	6.372	3052	8.313
	2017	MDV	New cases with confirmed or suspected diagnosis	5376	1597	3779	0	53	72	213	1606	1348	957	1036	91	33679.7	26.581	10004.9	16.2273	23674.8	36.3942	332.036	2.70013	451.067	6.6042	1334.41	15.361	10061.3	32.741	8444.98	25.5823	5995.43	33.93	6490.36	37.1281
			New cases with confirmed diagnosis	1105	232	873	0	15	16	44	466	260	146	146	12	6922.63	5.46354	1453.44	2.35737	5469.19	8.40754	93.9723	0.764189	100.237	1.4676	275.652	3.17316	2919.41	9.50019	1628.85	4.93428	914.664	5.17637	914.664	5.23233
		JMDC	New cases with confirmed or suspected diagnosis	1381	332	1049	0	32	51	74	704	449	71		0	83653	64.545	23950	37.982	59703	89.714	879	7.058	1540	22.117	3193	36.659	29430	93.34	19445	57.623	29166	80.562
			New cases with confirmed diagnosis	257	31	226	0	8	8	10	166	59	6		0	11837	9.133	1591	2.523	10246	15.396	217	1.742	240	3.447	398	4.569	7044	22.341	2631	7.797	1307	3.61
	2016	MDV	New cases with confirmed or suspected diagnosis	2900	837	2063	0	25	38	104	883	767	509	510	64	24790.9	19.5307	7155.15	11.5843	17635.7	27.0623	213.714	1.72406	324.846	4.66598	889.051	10.3246	7548.39	23.9784	6556.75	19.9342	4351.22	24.6068	4359.77	25.7868
			New cases with confirmed diagnosis	531	151	380	0	4	7	18	188	128	81	93	12	4539.29	3.57613	1290.83	2.08988	3248.46	4.98482	34.1943	0.275849	59.84	0.859523	153.874	1.78695	1607.13	5.10525	1094.22	3.3267	692.434	3.91582	795.017	4.7023
		JMDC	New cases with confirmed or suspected diagnosis	1385	337	1048	0	32	49	58	741	443	62		0	90470	69.67	19112	30.259	71358	106.993	945	7.529	1574	22.245	2520	29.231	32681	101.24	20963	62.118	31787	89.343
			New cases with confirmed diagnosis	268	44	224	0	4	4	12	187	53	8		0	16727	12.881	2519	3.988	14208	21.303	117	0.932	128	1.809	548	6.357	8399	26.019	2533	7.506	5002	14.059
	2015	MDV	New cases with confirmed or suspected diagnosis	1765	515	1250	0	7	30	70	612	416	282	314	34	21422	16.8551	6250.6	10.1074	15171.4	23.2501	84.9597	0.680004	364.113	5.14647	849.597	9.96828	7427.9	23.073	5049.03	15.3266	3422.66	19.5079	3811.05	23.3506
			New cases with confirmed diagnosis	341	78	263	0	1	4	12	147	78	48	48	3	4138.75	3.25642	946.694	1.53083	3192.06	4.89182	12.1371	0.0971434	48.5484	0.686196	145.645	1.70885	1784.15	5.54205	946.694	2.87373	582.581	3.32049	582.581	3.56952
		JMDC	New cases with confirmed or suspected diagnosis	895	230	665	0	19	26	30	489	296	35		0	88036	67.763	22868	36.185	65168	97.674	834	6.533	1222	17.169	1639	18.926	32166	98.073	21047	62.169	31128	89.653
			New cases with confirmed diagnosis	172	27	145	0	6	3	5	121	33	4		0	13049	10.044	2274	3.598	10775	16.15	255	1.997	140	1.967	277	3.199	8113	24.736	2710	8.005	1554	4.476
	Literature review data
	A population-based study in the USA reported that the incidence of antiphospholipid syndrome was 2.1 per 100,000 population per year among adults aged ≥ 18 years.
	References
	Duarte-García A, Pham MM, Crowson CS, Amin S, Moder KG, Pruthi RK, et al. The Epidemiology of Antiphospholipid Syndrome: A Population-Based Study. Arthritis Rheumatol. 2019 Sep;71(9):1545-1552. doi: 10.1002/art.40901. Epub 2019 Aug 1. Erratum in: Arthritis Rheumatol. 2020 Apr;72(4):597. PMID: 30957430; PMCID: PMC6717037.
W	Hypersensitivity Pneumonitis			Actual cases from databases												Estimated cases in Japan
				Total cases	Male	Female	Gender missing	0-11	12-17	18-24	25-44	45-64	65-74*	75-*	Age missing	Total cases		Male		Female		0-11		12-17		18-24		25-44		45-64		65-74*		75-*
				N	N	N	N	N	N	N	N	N	N	N	N	N	per 100,000 population per year	N	per 100,000 population per year	N	per 100,000 population per year	N	per 100,000 population per year	N	per 100,000 population per year	N	per 100,000 population per year	N	per 100,000 population per year	N	per 100,000 population per year	N	per 100,000 population per year	N	per 100,000 population per year
	2019	MDV	New cases with confirmed or suspected diagnosis	793	440	353	0	4	2	8	52	172	195	338	22	3876.63	3.07262	2150.97	3.50258	1725.66	2.66487	19.5543	0.162925	9.77713	0.148183	39.1085	0.443558	254.205	0.868811	840.833	2.50218	953.27	5.48045	1652.33	8.93637
			New cases with confirmed diagnosis	425	228	197	0	3	2	7	38	108	85	173	9	2077.64	1.64674	1114.59	1.81497	963.047	1.48719	14.6657	0.122194	9.77713	0.148183	34.2199	0.388113	185.765	0.6349	527.965	1.57114	415.528	2.38891	845.721	4.57394
		JMDC	New cases with confirmed or suspected diagnosis	126	79	47	0	2	4	7	29	64	20		0	7477	5.794	4173	6.646	3304	4.987	34	0.278	70	1.044	161	1.817	653	2.177	1437	4.207	5122	13.807
			New cases with confirmed diagnosis	38	24	14	0	0	0	4	9	20	5		0	2419	1.875	999	1.591	1420	2.143	0	0	0	0	89	1.005	222	0.74	439	1.285	1669	4.499
	2018	MDV	New cases with confirmed or suspected diagnosis	568	323	245	0	5	2	5	47	119	159	211	20	3094.62	2.44744	1759.79	2.85996	1334.83	2.0564	27.2414	0.223693	10.8966	0.162708	27.2414	0.310337	256.069	0.855102	648.345	1.94885	866.276	4.92118	1149.59	6.39476
			New cases with confirmed diagnosis	320	180	140	0	2	2	3	32	76	80	113	12	1743.45	1.37884	980.69	1.59379	762.759	1.17508	10.8966	0.0894774	10.8966	0.162708	16.3448	0.186202	174.345	0.582197	414.069	1.24465	435.862	2.47607	615.655	3.42468
		JMDC	New cases with confirmed or suspected diagnosis	78	40	38	0	1	3	1	25	41	7		0	3431	2.653	1167	1.855	2264	3.409	21	0.17	69	1.01	23	0.261	766	2.491	1200	3.54	1352	3.683
			New cases with confirmed diagnosis	23	14	9	0	0	3	0	10	9	1		0	718	0.555	419	0.666	299	0.45	0	0	69	1.01	0	0	321	1.044	245	0.723	83	0.226
	2017	MDV	New cases with confirmed or suspected diagnosis	460	275	185	0	5	2	0	44	103	117	177	12	2881.82	2.27441	1722.83	2.7943	1158.99	1.78167	31.3241	0.25473	12.5296	0.18345	0	0	275.652	0.897013	645.277	1.95473	732.984	4.14818	1108.87	6.34331
			New cases with confirmed diagnosis	277	169	108	0	4	1	0	33	65	67	100	7	1735.36	1.36959	1058.75	1.71722	676.601	1.04011	25.0593	0.203784	6.26482	0.0917251	0	0	206.739	0.67276	407.213	1.23357	419.743	2.37546	626.482	3.58379
		JMDC	New cases with confirmed or suspected diagnosis	68	43	25	0	1	0	5	24	34	4		0	4685	3.615	2436	3.863	2249	3.38	28	0.225	0	0	178	2.044	850	2.696	1562	4.629	2067	5.709
			New cases with confirmed diagnosis	15	8	7	0	1	0	1	4	9	0		0	578	0.446	279	0.442	299	0.449	28	0.225	0	0	37	0.425	144	0.457	369	1.093	0	0
	2016	MDV	New cases with confirmed or suspected diagnosis	286	142	144	0	1	1	4	21	60	81	114	4	2444.89	1.92613	1213.9	1.96532	1230.99	1.88898	8.54857	0.0689623	8.54857	0.122789	34.1943	0.3971	179.52	0.570267	512.914	1.55939	692.434	3.91582	974.537	5.7641
			New cases with confirmed diagnosis	166	81	85	0	1	1	3	10	47	44	58	2	1419.06	1.11796	692.434	1.12106	726.629	1.11503	8.54857	0.0689623	8.54857	0.122789	25.6457	0.297825	85.4857	0.271556	401.783	1.22152	376.137	2.12711	495.817	2.93261
		JMDC	New cases with confirmed or suspected diagnosis	57	31	26	0	2	1	5	13	26	10		0	7003	5.393	1700	2.692	5303	7.951	59	0.47	32	0.452	185	2.146	457	1.416	1334	3.953	4936	13.874
			New cases with confirmed diagnosis	14	5	9	0	1	1	2	2	4	4		0	1088	0.838	353	0.559	735	1.102	30	0.239	32	0.452	80	0.928	67	0.208	180	0.533	699	1.965
	2015	MDV	New cases with confirmed or suspected diagnosis	151	77	74	0	0	2	4	16	48	36	42	3	1832.7	1.44199	934.556	1.5112	898.145	1.3764	0	0	24.2742	0.343098	48.5484	0.569616	194.194	0.603217	582.581	1.76845	436.935	2.49037	509.758	3.12333
			New cases with confirmed diagnosis	101	48	53	0	0	2	4	8	41	19	26	1	1225.85	0.964512	582.581	0.942047	643.266	0.985803	0	0	24.2742	0.343098	48.5484	0.569616	97.0968	0.301608	497.621	1.51055	230.605	1.31436	315.565	1.93349
		JMDC	New cases with confirmed or suspected diagnosis	42	20	22	0	0	2	1	12	20	7		0	5325	4.099	3296	5.215	2029	3.041	0	0	96	1.349	61	0.704	684	2.085	1653	4.883	2831	8.154
			New cases with confirmed diagnosis	14	4	10	0	0	0	0	6	6	2		0	2408	1.853	1334	2.111	1074	1.61	0	0	0	0	0	0	361	1.101	583	1.722	1464	4.217
	Literature review data
	The 1-year prevalence for hypersensitivity pneumonitis ranged from 1.67 to 2.71 per 100,000 population, and 1-year cumulative incidence rates ranged from 1.28 to 1.94 per 100,000 population. The prevalence increased with age, ranging from 0.95 per 100,000 population among 0- to 9-year-olds to 11.2 per 100,000 population among those aged 65 years and older.
	References
	Fernández Pérez ER, Kong AM, Raimundo K, Koelsch TL, Kulkarni R, Cole AL. Epidemiology of Hypersensitivity Pneumonitis among an Insured Population in the United States: A Claims-based Cohort Analysis. Ann Am Thorac Soc. 2018 Apr;15(4):460-469. doi: 10.1513/AnnalsATS.201704-288OC. PMID: 29236517.
X	Allergic Purpura			Actual cases from databases												Estimated cases in Japan
				Total cases	Male	Female	Gender missing	0-11	12-17	18-24	25-44	45-64	65-74*	75-*	Age missing	Total cases		Male		Female		0-11		12-17		18-24		25-44		45-64		65-74*		75-*
				N	N	N	N	N	N	N	N	N	N	N	N	N	per 100,000 population per year	N	per 100,000 population per year	N	per 100,000 population per year	N	per 100,000 population per year	N	per 100,000 population per year	N	per 100,000 population per year	N	per 100,000 population per year	N	per 100,000 population per year	N	per 100,000 population per year	N	per 100,000 population per year
	2019	MDV	New cases with confirmed or suspected diagnosis	3603	1727	1876	0	1501	154	118	439	483	377	498	33	17613.5	13.9605	8442.55	13.7476	9170.94	14.1623	7337.73	61.1376	752.839	11.4101	576.85	6.54248	2146.08	7.33477	2361.18	7.02647	1842.99	10.5955	2434.5	13.1666
			New cases with confirmed diagnosis	3192	1551	1641	0	1479	140	109	389	378	290	382	25	15604.3	12.368	7582.16	12.3466	8022.13	12.3882	7230.18	60.2415	684.399	10.3728	532.853	6.04348	1901.65	6.49937	1847.88	5.49898	1417.68	8.15042	1867.43	10.0997
		JMDC	New cases with confirmed or suspected diagnosis	1355	642	713	0	640	112	54	231	282	36		0	35703	27.667	13657	21.75	22046	33.274	10908	89.205	1985	29.609	1196	13.5	5624	18.745	6740	19.732	9250	24.935
			New cases with confirmed diagnosis	952	443	509	0	491	65	40	160	174	22		0	23831	18.467	9348	14.887	14483	21.859	8357	68.343	1150	17.154	859	9.696	3888	12.959	4250	12.443	5327	14.36
	2018	MDV	New cases with confirmed or suspected diagnosis	3062	1468	1594	0	1309	133	125	322	413	298	430	32	16682.6	13.1938	7998.07	12.9982	8684.55	13.3792	7131.79	58.5629	724.621	10.8201	681.034	7.75842	1754.34	5.85836	2250.14	6.76367	1623.59	9.22335	2342.76	13.032
			New cases with confirmed diagnosis	2712	1314	1398	0	1276	114	117	287	346	224	323	25	14775.7	11.6857	7159.03	11.6347	7616.69	11.7341	6952	57.0865	621.103	9.27435	637.448	7.26189	1563.66	5.22158	1885.1	5.66642	1220.41	6.93299	1759.79	9.78914
		JMDC	New cases with confirmed or suspected diagnosis	1087	532	555	0	526	68	49	182	226	36		0	35286	27.282	16840	26.763	18446	27.774	10714	86.711	1493	21.856	1382	15.712	5427	17.652	6547	19.314	9723	26.485
			New cases with confirmed diagnosis	778	390	388	0	415	46	34	120	141	22		0	22845	17.663	11170	17.752	11675	17.579	8448	68.372	1015	14.859	964	10.96	3557	11.569	4055	11.963	4806	13.091
	2017	MDV	New cases with confirmed or suspected diagnosis	2650	1243	1407	0	1114	98	87	314	330	282	387	38	16601.8	13.1026	7787.17	12.6302	8814.6	13.5503	6979.01	56.7538	613.953	8.98906	545.04	6.2742	1967.15	6.40141	2067.39	6.26273	1766.68	9.99819	2424.49	13.8693
			New cases with confirmed diagnosis	2340	1111	1229	0	1083	92	81	269	259	231	297	28	14659.7	11.5698	6960.22	11.289	7699.47	11.836	6784.8	55.1745	576.364	8.43871	507.451	5.84149	1685.24	5.48401	1622.59	4.9153	1447.17	8.19001	1860.65	10.6439
		JMDC	New cases with confirmed or suspected diagnosis	723	361	362	0	347	49	31	140	140	16		0	27713	21.383	12842	20.366	14871	22.346	9475	76.08	1467	21.069	1194	13.708	5384	17.076	5784	17.14	4409	12.179
			New cases with confirmed diagnosis	543	266	277	0	278	32	27	103	93	10		0	20503	15.82	9227	14.633	11276	16.944	7593	60.968	959	13.773	1034	11.871	3938	12.49	3827	11.341	3152	8.706
	2016	MDV	New cases with confirmed or suspected diagnosis	1664	787	877	0	762	62	55	207	204	162	198	14	14224.8	11.2066	6727.73	10.8923	7497.1	11.5044	6514.01	52.5493	530.011	7.61292	470.171	5.46013	1769.55	5.6212	1743.91	5.30192	1384.87	7.83164	1692.62	10.0113
			New cases with confirmed diagnosis	1502	724	778	0	744	60	47	184	173	125	161	8	12840	10.1155	6189.17	10.0203	6650.79	10.2058	6360.14	51.308	512.914	7.36734	401.783	4.66593	1572.94	4.99662	1478.9	4.49624	1068.57	6.04293	1376.32	8.14053
		JMDC	New cases with confirmed or suspected diagnosis	739	359	380	0	354	55	46	152	122	10		0	30328	23.355	13056	20.671	17272	25.897	10275	81.862	1739	24.577	1898	22.016	6247	19.352	6051	17.93	4118	11.574
			New cases with confirmed diagnosis	548	258	290	0	288	33	34	109	78	6		0	21271	16.381	9154	14.493	12117	18.168	8351	66.533	1046	14.783	1446	16.773	4516	13.99	3959	11.731	1953	5.489
	2015	MDV	New cases with confirmed or suspected diagnosis	1036	483	553	0	457	53	40	112	130	98	137	9	12574	9.89341	5862.22	9.47935	6711.81	10.2858	5546.65	44.3945	643.266	9.0921	485.484	5.69616	1359.35	4.22252	1577.82	4.78955	1189.44	6.77934	1662.78	10.188
			New cases with confirmed diagnosis	953	447	506	0	451	50	41	99	109	81	114	8	11566.7	9.10079	5425.28	8.77281	6141.37	9.41163	5473.83	43.8117	606.855	8.57745	497.621	5.83857	1201.57	3.7324	1322.94	4.01586	983.105	5.60333	1383.63	8.4776
		JMDC	New cases with confirmed or suspected diagnosis	497	230	267	0	258	43	29	79	80	8		0	31096	23.935	11923	18.866	19173	28.737	11203	87.756	2016	28.324	1691	19.527	5119	15.608	5458	16.122	5609	16.155
			New cases with confirmed diagnosis	372	174	198	0	206	26	19	56	59	6		0	23796	18.316	8995	14.233	14801	22.184	8936	69.998	1219	17.127	1090	12.587	3600	10.976	4035	11.919	4916	14.159
	Literature review data
	A population-based study in the UK between 1996 and 1999 reported that the incidence rate of Henoch-Schönlein purpura (HSP) was 20.4 per 100,000 population per year in children < 17 years of age, with a peak incidence of 70.3 in children between the ages of 4 and 6 years
	A database study conducted in Taiwan between 1999 and 2002 reported that the incidence rate of HSP was 12.9 per 100,000 population per year in children < 17 years of age, with a peak incidence of 26.6 at the age of 5 years and 27.9 at the age of 6 years
	A database study conducted in Korea between 2006 and 2015 reported that the incidence of HSP was 55.9 per 100,000 population per year in children < 18 years of age, with a peak incidence of 121.6 at the age of 5 years
	References
	Gardner-Medwin JM, Dolezalova P, Cummins C, Southwood TR. Incidence of Henoch-Schönlein purpura, Kawasaki disease, and rare vasculitides in children of different ethnic origins. Lancet. 2002 Oct 19;360(9341):1197-202. doi: 10.1016/S0140-6736(02)11279-7. PMID: 12401245.
	Yang YH, Hung CF, Hsu CR, Wang LC, Chuang YH, Lin YT et al. A nationwide survey on epidemiological characteristics of childhood Henoch-Schönlein purpura in Taiwan. Rheumatology (Oxford). 2005 May;44(5):618-22. doi: 10.1093/rheumatology/keh544. Epub 2005 Jan 25. PMID: 15671050.
	Shim JO, Han K, Park S, Kim GH, Ko JS, Chung JY. Ten-year Nationwide Population-based Survey on the Characteristics of Children with Henoch-Schӧnlein Purpura in Korea. J Korean Med Sci. 2018 May 14;33(25):e174. doi: 10.3346/jkms.2018.33.e174. PMID: 29915525; PMCID: PMC6000599.
Y	Idiopathic Thrombocytopenic Purpura			Actual cases from databases												Estimated cases in Japan
				Total cases	Male	Female	Gender missing	0-11	12-17	18-24	25-44	45-64	65-74*	75-*	Age missing	Total cases		Male		Female		0-11		12-17		18-24		25-44		45-64		65-74*		75-*
				N	N	N	N	N	N	N	N	N	N	N	N	N	per 100,000 population per year	N	per 100,000 population per year	N	per 100,000 population per year	N	per 100,000 population per year	N	per 100,000 population per year	N	per 100,000 population per year	N	per 100,000 population per year	N	per 100,000 population per year	N	per 100,000 population per year	N	per 100,000 population per year
	2019	MDV	New cases with confirmed or suspected diagnosis	4104	1889	2215	0	294	62	91	419	759	756	1629	94	20062.7	15.9017	9234.5	15.0372	10828.2	16.7215	1437.24	11.975	303.091	4.59368	444.859	5.04547	2048.31	7.00061	3710.42	11.0416	3695.75	21.2473	7963.47	43.0691
			New cases with confirmed diagnosis	3447	1566	1881	0	262	58	85	359	627	621	1356	79	16850.9	13.356	7655.49	12.466	9195.39	14.2001	1280.8	10.6716	283.537	4.29731	415.528	4.7128	1754.99	5.99813	3065.13	9.12132	3035.8	17.4531	6628.89	35.8512
		JMDC	New cases with confirmed or suspected diagnosis	627	273	354	0	80	32	30	176	252	57		0	23551	18.25	10217	16.271	13334	20.125	1368	11.187	569	8.487	691	7.8	4441	14.802	6103	17.867	10379	27.978
			New cases with confirmed diagnosis	288	134	154	0	39	15	12	66	130	26		0	9421	7.3	4954	7.89	4467	6.742	668	5.463	265	3.953	291	3.285	1601	5.336	3202	9.374	3394	9.149
	2018	MDV	New cases with confirmed or suspected diagnosis	3699	1749	1950	0	274	54	87	387	670	720	1412	95	20153.2	15.9385	9529.03	15.4863	10624.1	16.3672	1492.83	12.2584	294.207	4.39311	474	5.39986	2108.48	7.04095	3650.34	10.9725	3922.76	22.2846	7692.97	42.7934
			New cases with confirmed diagnosis	3041	1426	1615	0	248	48	71	323	547	565	1165	74	16568.2	13.1033	7769.24	12.6263	8798.97	13.5554	1351.17	11.0952	261.517	3.90499	386.828	4.40678	1759.79	5.87655	2980.21	8.95818	3078.28	17.4872	6347.24	35.3076
		JMDC	New cases with confirmed or suspected diagnosis	510	225	285	0	64	16	21	171	199	39		0	24666	19.071	10706	17.014	13960	21.02	1311	10.61	355	5.197	561	6.378	5236	17.03	5834	17.211	11369	30.968
			New cases with confirmed diagnosis	244	110	134	0	36	6	8	69	108	17		0	12638	9.771	4488	7.133	8150	12.272	737	5.965	134	1.962	231	2.626	2071	6.736	3138	9.257	6327	17.234
	2017	MDV	New cases with confirmed or suspected diagnosis	3190	1483	1707	0	209	51	69	411	590	637	1142	81	19984.8	15.7726	9290.73	15.0689	10694.1	16.4395	1309.35	10.6477	319.506	4.67798	432.273	4.97609	2574.84	8.37892	3696.25	11.197	3990.69	22.5846	7154.43	40.9269
			New cases with confirmed diagnosis	2551	1163	1388	0	188	46	66	314	465	485	925	62	15981.6	12.6131	7285.99	11.8174	8695.57	13.3673	1177.79	9.57784	288.182	4.21935	413.478	4.75974	1967.15	6.40141	2913.14	8.82476	3038.44	17.1955	5794.96	33.1501
		JMDC	New cases with confirmed or suspected diagnosis	340	137	203	0	44	15	19	124	122	16		0	19008	14.666	7017	11.128	11991	18.019	1194	9.587	451	6.477	728	8.358	5046	16.004	5238	15.522	6351	17.543
			New cases with confirmed diagnosis	177	71	106	0	30	11	4	56	68	8		0	9462	7.301	2650	4.203	6812	10.236	812	6.52	329	4.725	132	1.515	2282	7.238	2887	8.555	3020	8.342
	2016	MDV	New cases with confirmed or suspected diagnosis	2097	975	1122	0	152	22	54	251	407	417	727	67	17926.4	14.1227	8334.86	13.4942	9591.5	14.7183	1299.38	10.4823	188.069	2.70136	461.623	5.36085	2145.69	6.81605	3479.27	10.5779	3564.75	20.1592	6214.81	36.7588
			New cases with confirmed diagnosis	1701	772	929	0	145	20	48	204	325	318	589	52	14541.1	11.4557	6599.5	10.6847	7941.62	12.1866	1239.54	9.99954	170.971	2.45578	410.331	4.7652	1743.91	5.53973	2778.29	8.44669	2718.45	15.3732	5035.11	29.7812
		JMDC	New cases with confirmed or suspected diagnosis	362	155	207	0	47	17	17	109	139	33		0	28166	21.69	12773	20.223	15393	23.08	1375	10.955	541	7.646	680	7.888	4672	14.473	6822	20.215	14076	39.563
			New cases with confirmed diagnosis	198	94	104	0	29	12	11	49	83	14		0	16552	12.747	8199	12.981	8353	12.524	851	6.78	381	5.385	458	5.313	2041	6.323	4039	11.968	8782	24.683
	2015	MDV	New cases with confirmed or suspected diagnosis	1408	647	761	0	91	23	43	151	279	289	496	36	17089	13.4459	7852.7	12.698	9236.33	14.1546	1104.48	8.84005	279.153	3.94563	521.895	6.12337	1832.7	5.69286	3386.25	10.2791	3507.62	19.9921	6020	36.885
			New cases with confirmed diagnosis	1123	503	620	0	88	19	42	126	210	226	381	31	13630	10.7242	6104.96	9.87187	7525	11.532	1068.06	8.54862	230.605	3.25943	509.758	5.98097	1529.27	4.75033	2548.79	7.73697	2742.98	15.634	4624.23	28.333
		JMDC	New cases with confirmed or suspected diagnosis	261	122	139	0	32	12	11	100	94	12		0	21679	16.687	9201	14.559	12478	18.702	1386	10.857	566	7.952	641	7.402	6378	19.446	7018	20.73	5690	16.388
			New cases with confirmed diagnosis	137	74	63	0	25	8	4	41	50	9		0	11978	9.22	6815	10.784	5163	7.738	1085	8.499	376	5.283	224	2.587	2526	7.702	3507	10.359	4260	12.269
	Literature review data
	A study using a database of the Ministry of Health, Labour and Welfare in Japan between 2004 and 2007 reported that the incidence of Idiopathic Thrombocytopenic Purpura was 2.16 per 100,000 population per year, and that in men was 1.72 and in women was 2.58
	References
	Kurata Y, Fujimura K, Kuwana M, Tomiyama Y, Murata M. Epidemiology of primary immune thrombocytopenia in children and adults in Japan: a population-based study and literature review. Int J Hematol. 2011; 93: 329-335
Z	Interstitial Pneumonia			Actual cases from databases												Estimated cases in Japan
				Total cases	Male	Female	Gender missing	0-11	12-17	18-24	25-44	45-64	65-74*	75-*	Age missing	Total cases		Male		Female		0-11		12-17		18-24		25-44		45-64		65-74*		75-*
				N	N	N	N	N	N	N	N	N	N	N	N	N	per 100,000 population per year	N	per 100,000 population per year	N	per 100,000 population per year	N	per 100,000 population per year	N	per 100,000 population per year	N	per 100,000 population per year	N	per 100,000 population per year	N	per 100,000 population per year	N	per 100,000 population per year	N	per 100,000 population per year
	2019	MDV	New cases with confirmed or suspected diagnosis	46217	25366	20851	0	90	98	273	2095	8861	12090	21309	1401	225935	179.076	124003	201.924	101931	157.408	439.971	3.66581	479.079	7.26098	1334.58	15.1364	10241.5	35.003	43317.6	128.906	59102.7	339.788	104170	563.388
			New cases with confirmed diagnosis	31392	19329	12063	0	58	31	86	763	4705	8348	16388	1013	153462	121.634	94491	153.867	58970.7	91.0661	283.537	2.36241	151.545	2.29684	420.416	4.76825	3729.97	12.7481	23000.7	68.4463	40809.7	234.62	80113.8	433.282
		JMDC	New cases with confirmed or suspected diagnosis	8929	4504	4425	0	85	110	193	1647	5453	1441		0	504571	390.998	240038	382.281	264533	399.259	1456	11.907	1979	29.52	4353	49.136	38797	129.315	130597	382.343	327389	882.521
			New cases with confirmed diagnosis	2104	1184	920	0	27	13	25	290	1276	473		0	149341	115.726	77136	122.846	72205	108.979	460	3.762	232	3.461	631	7.123	6786	22.618	30737	89.987	110495	297.854
	2018	MDV	New cases with confirmed or suspected diagnosis	40230	22397	17833	0	79	80	202	1873	7632	10961	17957	1446	219184	173.346	122025	198.312	97159.1	149.68	430.414	3.53436	435.862	6.50832	1100.55	12.5376	10204.6	34.0767	41581.2	124.989	59718.6	339.252	97834.7	544.221
			New cases with confirmed diagnosis	26282	16090	10192	0	39	25	72	699	4067	6970	13425	985	143192	113.246	87662.8	142.467	55528.8	85.5461	212.483	1.74481	136.207	2.03385	392.276	4.46885	3808.34	12.7174	22158.1	66.605	37974.5	215.727	73143.1	406.87
		JMDC	New cases with confirmed or suspected diagnosis	6526	3293	3233	0	51	82	143	1269	3985	996		0	469386	362.917	225618	358.562	243768	367.043	1057	8.555	1833	26.834	4032	45.839	35742	116.253	119778	353.359	306944	836.086
			New cases with confirmed diagnosis	1649	912	737	0	9	12	21	227	1032	348		0	151175	116.885	86135	136.89	65040	97.931	187	1.513	272	3.982	586	6.662	6435	20.93	31182	91.99	112513	306.475
	2017	MDV	New cases with confirmed or suspected diagnosis	34035	18846	15189	0	68	69	137	1499	6753	9487	14806	1216	213223	168.282	118067	191.496	95156.4	146.28	426.008	3.46432	432.273	6.32903	858.281	9.88006	9390.97	30.5596	42306.3	128.158	59434.4	336.357	92757	530.616
			New cases with confirmed diagnosis	21472	13294	8178	0	34	18	45	522	3403	5847	10777	826	134518	106.166	83284.5	135.082	51233.7	78.7593	213.004	1.73216	112.767	1.65105	281.917	3.24527	3270.24	10.6418	21319.2	64.5821	36630.4	207.303	67516	386.225
		JMDC	New cases with confirmed or suspected diagnosis	4185	2063	2122	0	45	70	102	865	2473	630		0	470754	363.222	233056	369.596	237698	357.183	1239	9.949	2113	30.346	3890	44.661	32882	104.288	113309	335.78	317321	876.505
			New cases with confirmed diagnosis	1116	592	524	0	12	6	12	190	685	211		0	149886	115.648	84394	133.838	65492	98.413	327	2.626	181	2.599	441	5.063	7253	23.003	32190	95.392	109494	302.445
	2016	MDV	New cases with confirmed or suspected diagnosis	21912	12091	9821	0	27	45	101	983	4383	6175	9390	808	187316	147.571	103361	167.343	83955.5	128.831	230.811	1.86198	384.686	5.52551	863.406	10.0268	8403.25	26.6939	37468.4	113.913	52787.4	298.521	80271.1	474.78
			New cases with confirmed diagnosis	13395	8333	5062	0	14	12	35	281	2055	3740	6746	512	114508	90.2115	71235.2	115.331	43272.9	66.403	119.68	0.965473	102.583	1.47347	299.2	3.47463	2402.15	7.63071	17567.3	53.4091	31971.7	180.804	57668.7	341.093
		JMDC	New cases with confirmed or suspected diagnosis	3703	1904	1799	0	32	61	61	807	2190	552		0	427530	329.237	210623	333.471	216907	325.228	940	7.489	1952	27.587	2509	29.103	31909	98.849	110137	326.36	280083	787.227
			New cases with confirmed diagnosis	1071	593	478	0	15	12	12	140	659	233		0	162522	125.157	90218	142.839	72304	108.412	436	3.474	379	5.356	649	7.528	5474	16.957	33276	98.604	122308	343.77
	2015	MDV	New cases with confirmed or suspected diagnosis	13802	7549	6253	0	12	19	55	642	2747	3845	5973	509	167516	131.804	91622.9	148.157	75893.3	116.306	145.645	1.16572	230.605	3.25943	667.54	7.83222	7792.02	24.2041	33340.6	101.207	46667.1	265.985	72494.9	444.182
			New cases with confirmed diagnosis	8833	5414	3419	0	6	1	16	251	1388	2421	4410	340	107207	84.3518	65710.2	106.255	41496.7	63.5936	72.8226	0.58286	12.1371	0.171549	194.194	2.27846	3046.41	9.46296	16846.3	51.1377	29383.9	167.477	53524.6	327.949
		JMDC	New cases with confirmed or suspected diagnosis	2478	1301	1177	0	22	37	47	509	1489	374		0	409779	315.417	203994	322.791	205785	308.431	963	7.543	1740	24.447	2767	31.952	29919	91.222	112028	330.911	262362	755.637
			New cases with confirmed diagnosis	663	390	273	0	6	6	6	99	400	146		0	127217	97.922	84690	134.01	42527	63.74	260	2.037	278	3.906	353	4.076	5884	17.94	31227	92.239	89215	256.951
	Literature review data
	A survey conducted in Hokkaido in 2003-2007 reported that the incidence of idiopathic pulmonary fibrosis was 2.23 per 100,000 population per year.
	80-90% of idiopathic interstitial pneumonia are reported to be idiopathic pulmonary fibrosis.
	References
	Natsuizaka M, Chiba H, Kuronuma K, Otsuka M, Kudo K, Mori M, et al. Epidemiologic survey of Japanese patients with idiopathic pulmonary fibrosis and investigation of ethnic differences. Am J Respir Crit Care Med. 2014 Oct 1;190(7):773-9. doi: 10.1164/rccm.201403-0566OC. PMID: 25162152.
	The Japanese Respiratory Society, Respiratory disease 間質性肺疾患 特発性間質性肺炎 (Interstitial Lung Disease, Idiopathic Interstitial Pneumonia) (in Japanese). 2017 [5th Mar 2021] Available from: https://www.jrs.or.jp/uploads/uploads/files/disease_qa/disease_d01.pdf
AA	Juvenile Idiopathic Arthritis			Actual cases from databases												Estimated cases in Japan
				Total cases	Male	Female	Gender missing	0-11	12-17	18-24	25-44	45-64	65-74*	75-*	Age missing	Total cases		Male		Female		0-11		12-17		18-24		25-44		45-64		65-74*		75-*
				N	N	N	N	N	N	N	N	N	N	N	N	N	per 100,000 population per year	N	per 100,000 population per year	N	per 100,000 population per year	N	per 100,000 population per year	N	per 100,000 population per year	N	per 100,000 population per year	N	per 100,000 population per year	N	per 100,000 population per year	N	per 100,000 population per year	N	per 100,000 population per year
	2019	MDV	New cases with confirmed or suspected diagnosis	377	142	235	0	148	78	29	61	33	12	16	0	1842.99	1.46075	694.176	1.13038	1148.81	1.77406	723.507	6.02822	381.308	5.77914	141.768	1.6079	298.202	1.01918	161.323	0.48007	58.6628	0.337259	78.217	0.423023
			New cases with confirmed diagnosis	260	99	161	0	91	57	21	43	28	10	10	0	1271.03	1.00742	483.968	0.78808	787.059	1.21542	444.859	3.70654	278.648	4.22322	102.66	1.16434	210.208	0.718439	136.88	0.407332	48.8856	0.281049	48.8856	0.26439
		JMDC	New cases with confirmed or suspected diagnosis	398	198	200	0	213	127	7	32	18	1		0	7364	5.706	3484	5.549	3880	5.856	3655	29.89	2249	33.547	136	1.535	761	2.536	464	1.358	99	0.267
			New cases with confirmed diagnosis	104	50	54	0	44	37	1	14	7	1		0	2054	1.592	893	1.422	1161	1.752	756	6.183	653	9.74	19	0.214	326	1.087	201	0.588	99	0.267
	2018	MDV	New cases with confirmed or suspected diagnosis	360	118	242	0	162	85	16	37	32	11	15	2	1961.38	1.5512	642.897	1.04482	1318.48	2.03122	882.621	7.24767	463.103	6.91509	87.1724	0.993078	201.586	0.673166	174.345	0.524062	59.931	0.340459	81.7241	0.454604
			New cases with confirmed diagnosis	244	76	168	0	97	63	14	28	25	7	9	1	1329.38	1.05137	414.069	0.672933	915.31	1.4101	528.483	4.33965	343.241	5.1253	76.2759	0.868944	152.552	0.509423	136.207	0.409423	38.1379	0.216656	49.0345	0.272762
		JMDC	New cases with confirmed or suspected diagnosis	337	151	186	0	193	86	9	30	19	0		0	7527	5.82	3220	5.117	4307	6.485	3970	32.13	1882	27.551	245	2.785	899	2.924	531	1.567	0	0
			New cases with confirmed diagnosis	92	45	47	0	46	19	2	15	9	1		0	2120	1.639	998	1.586	1122	1.689	947	7.664	414	6.061	53	0.603	421	1.369	242	0.714	43	0.117
	2017	MDV	New cases with confirmed or suspected diagnosis	356	149	207	0	146	84	15	52	36	10	13	0	2230.28	1.7602	933.458	1.514	1296.82	1.99354	914.664	7.43811	526.245	7.70491	93.9723	1.08176	325.771	1.06011	225.534	0.683207	62.6482	0.354546	81.4427	0.465893
			New cases with confirmed diagnosis	204	83	121	0	70	50	13	38	21	6	6	0	1278.02	1.00865	519.98	0.843371	758.043	1.16531	438.538	3.56622	313.241	4.58625	81.4427	0.937524	238.063	0.774693	131.561	0.398538	37.5889	0.212727	37.5889	0.215027
		JMDC	New cases with confirmed or suspected diagnosis	228	102	126	0	114	78	7	20	8	1		0	8230	6.35	2987	4.737	5243	7.879	3150	25.293	2338	33.577	264	3.031	755	2.395	327	0.969	1396	3.856
			New cases with confirmed diagnosis	56	24	32	0	21	24	0	6	4	1		0	3056	2.358	699	1.109	2357	3.542	576	4.625	716	10.283	0	0	221	0.701	147	0.436	1396	3.856
	2016	MDV	New cases with confirmed or suspected diagnosis	191	81	110	0	74	31	14	34	19	7	12	0	1632.78	1.28633	692.434	1.12106	940.343	1.44297	632.594	5.10321	265.006	3.80646	119.68	1.38985	290.651	0.923289	162.423	0.493807	59.84	0.338404	102.583	0.606748
			New cases with confirmed diagnosis	125	45	80	0	48	25	12	22	9	3	6	0	1068.57	0.841839	384.686	0.622811	683.886	1.04944	410.331	3.31019	213.714	3.06973	102.583	1.1913	188.069	0.597422	76.9371	0.233908	25.6457	0.14503	51.2914	0.303374
		JMDC	New cases with confirmed or suspected diagnosis	219	93	126	0	113	72	6	19	8	1		0	6945	5.348	2920	4.623	4025	6.035	3312	26.387	2288	32.336	222	2.575	747	2.314	276	0.818	100	0.281
			New cases with confirmed diagnosis	54	26	28	0	28	13	2	9	2	0		0	1698	1.308	800	1.267	898	1.346	817	6.509	412	5.823	68	0.789	339	1.05	62	0.184	0	0
	2015	MDV	New cases with confirmed or suspected diagnosis	123	48	75	0	41	34	8	19	10	2	9	0	1492.86	1.1746	582.581	0.942047	910.282	1.395	497.621	3.98288	412.661	5.83267	97.0968	1.13923	230.605	0.71632	121.371	0.368427	24.2742	0.138354	109.234	0.669284
			New cases with confirmed diagnosis	79	33	46	0	26	23	5	11	7	1	6	0	958.831	0.75442	400.524	0.647657	558.306	0.855603	315.565	2.52573	279.153	3.94563	60.6855	0.71202	133.508	0.414711	84.9597	0.257899	12.1371	0.069177	72.8226	0.446189
		JMDC	New cases with confirmed or suspected diagnosis	141	63	78	0	63	53	3	15	5	2		0	7224	5.56	2890	4.573	4334	6.496	2785	21.816	2474	34.759	177	2.044	869	2.65	291	0.86	628	1.809
			New cases with confirmed diagnosis	38	18	20	0	11	15	1	7	2	2		0	2393	1.842	830	1.313	1563	2.343	484	3.791	698	9.807	57	0.658	404	1.232	122	0.36	628	1.809
	Literature review data
	The incidence of juvenile idiopathic arthritis among children in Japan was reported to be 10-15 per 100,000 population per year.
	References
	Yokota S, Mori M, Imagawa T, Takei S, Murata T, Tomiita M, et al. Proposal for juvenile idiopathic arthritis guidance on diagnosis and treatment for primary care pediatricians and nonpediatric rheumatologists (2007). Mod Rheumatol. 2007;17(5):353-63. doi: 10.1007/s10165-007-0625-4. Epub 2007 Oct 19. PMID: 17929125.
AB	Meningitis (unknown etiology)			Actual cases from databases												Estimated cases in Japan
				Total cases	Male	Female	Gender missing	0-11	12-17	18-24	25-44	45-64	65-74*	75-*	Age missing	Total cases		Male		Female		0-11		12-17		18-24		25-44		45-64		65-74*		75-*
				N	N	N	N	N	N	N	N	N	N	N	N	N	per 100,000 population per year	N	per 100,000 population per year	N	per 100,000 population per year	N	per 100,000 population per year	N	per 100,000 population per year	N	per 100,000 population per year	N	per 100,000 population per year	N	per 100,000 population per year	N	per 100,000 population per year	N	per 100,000 population per year
	2019	MDV	New cases with confirmed or suspected diagnosis	37692	19990	17702	0	1311	565	866	3896	7765	8937	13385	967	184260	146.044	97722.4	159.128	86537.3	133.636	6408.91	53.3987	2762.04	41.8617	4233.5	48.0151	19045.8	65.094	37959.7	112.962	43689.1	251.173	65433.4	353.885
			New cases with confirmed diagnosis	18117	9480	8637	0	761	345	573	2410	3968	4026	5609	425	88566.1	70.1975	46343.6	75.4646	42222.5	65.2025	3720.2	30.9965	1686.55	25.5616	2801.15	31.7698	11781.4	40.266	19397.8	57.7247	19681.4	113.15	27420	148.296
		JMDC	New cases with confirmed or suspected diagnosis	21022	11148	9874	0	1816	1319	1760	5971	8544	1612		0	789960	612.149	373322	594.547	416638	628.831	31097	254.31	23608	352.148	38837	438.39	141503	471.645	198195	580.247	356720	961.587
			New cases with confirmed diagnosis	11036	5802	5234	0	792	634	983	3240	4610	777		0	399005	309.194	189658	302.046	209347	315.967	13568	110.958	11359	169.436	21845	246.585	77132	257.09	106702	312.387	168399	453.942
	2018	MDV	New cases with confirmed or suspected diagnosis	34145	18424	15721	0	1342	488	699	3462	7041	8341	11717	1055	186031	147.127	100379	163.133	85652.3	131.954	7311.59	60.0393	2658.76	39.7007	3808.34	43.3851	18861.9	62.9865	38361.3	115.31	45444.1	258.161	63837.4	355.106
			New cases with confirmed diagnosis	16244	8625	7619	0	771	295	432	2116	3490	3755	4945	440	88501.8	69.9934	46991.4	76.369	41510.4	63.9497	4200.62	34.4935	1607.24	23.9994	2353.66	26.8131	11528.6	38.4978	19014.5	57.1555	20458.3	116.22	26941.7	149.868
		JMDC	New cases with confirmed or suspected diagnosis	16505	8679	7826	0	1462	1070	1295	5039	6448	1191		0	782543	605.042	367818	584.553	414725	624.454	29920	242.15	23716	347.182	34905	396.828	142811	464.502	185656	547.706	365535	995.683
			New cases with confirmed diagnosis	8343	4370	3973	0	576	479	672	2728	3302	586		0	385597	298.134	186637	296.612	198960	299.575	11787	95.395	10625	155.541	17886	203.342	77596	252.386	94187	277.862	173516	472.641
	2017	MDV	New cases with confirmed or suspected diagnosis	31585	17121	14464	0	1572	526	728	3312	6644	7518	10351	934	197874	156.168	107260	173.968	90614.4	139.297	9848.3	80.087	3295.3	48.2474	4560.79	52.5013	20749.1	67.5206	41623.5	126.09	47098.9	266.547	64847.2	370.958
			New cases with confirmed diagnosis	15265	8151	7114	0	1011	329	474	1972	3293	3287	4468	431	95632.5	75.4759	51064.6	82.8231	44567.9	68.5123	6333.74	51.5063	2061.13	30.1775	2969.53	34.1836	12354.2	40.2025	20630.1	62.4945	20592.5	116.539	27991.2	160.124
		JMDC	New cases with confirmed or suspected diagnosis	11196	5887	5309	0	1227	814	886	3414	4121	734		0	728562	562.14	360011	570.929	368551	553.812	33632	270.05	24516	352.09	32871	377.394	130758	414.71	178070	527.693	328715	907.977
			New cases with confirmed diagnosis	5520	2885	2635	0	518	385	462	1728	2067	360		0	364400	281.162	179011	283.888	185389	278.579	14208	114.084	11591	166.466	16966	194.788	66666	211.437	89145	264.172	165824	458.039
	2016	MDV	New cases with confirmed or suspected diagnosis	20877	11220	9657	0	1255	391	481	2190	4421	5105	6375	659	178469	140.601	95915	155.288	82553.6	126.68	10728.5	86.5477	3342.49	48.0105	4111.86	47.7513	18721.4	59.4707	37793.2	114.901	43640.5	246.793	54497.1	322.335
			New cases with confirmed diagnosis	10223	5583	4640	0	902	265	343	1387	2103	2262	2698	263	87392	68.849	47726.7	77.2701	39665.4	60.8673	7710.81	62.204	2265.37	32.5391	2932.16	34.0513	11856.9	37.6648	17977.6	54.6566	19336.9	109.353	23064	136.417
		JMDC	New cases with confirmed or suspected diagnosis	10450	5660	4790	0	1219	810	793	3362	3599	667		0	724454	557.896	367662	582.105	356792	534.97	35562	283.327	25813	364.811	31106	360.813	134681	417.218	167258	495.622	330034	927.624
			New cases with confirmed diagnosis	5081	2753	2328	0	539	369	370	1677	1815	311		0	337647	260.019	172473	273.07	165174	247.66	15731	125.331	11757	166.16	14318	166.081	67232	208.273	83603	247.734	145006	407.567
	2015	MDV	New cases with confirmed or suspected diagnosis	14437	7807	6630	0	678	229	340	1616	3140	3572	4421	441	175223	137.868	94754.3	153.22	80469	123.318	8228.95	65.8632	2779.4	39.2847	4126.61	48.4174	19613.5	60.9249	38110.5	115.686	43353.7	247.1	53658.1	328.767
			New cases with confirmed diagnosis	7269	3964	3305	0	481	152	225	1026	1615	1623	1947	200	88224.6	69.4162	48111.5	77.7974	40113.1	61.4732	5837.94	46.726	1844.84	26.0755	2730.85	32.0409	12452.7	38.6813	19601.4	59.501	19698.5	112.274	23630.9	144.788
		JMDC	New cases with confirmed or suspected diagnosis	7125	3967	3158	0	804	489	527	2309	2479	517		0	757646	583.178	375170	593.653	382476	573.257	35062	274.648	22929	322.146	30608	353.441	136359	415.755	176022	519.938	356666	1027.24
			New cases with confirmed diagnosis	3394	1900	1494	0	341	212	267	1146	1164	264		0	364836	280.823	186770	295.537	178066	266.886	14853	116.347	9946	139.738	15319	176.894	67208	204.916	81470	240.648	176040	507.018
	Literature review data
	A nationwide survey conducted in Japan between 1989 and 1991 reported that the average annual number of inpatients (and the number per 100,000 population) with encephalitis in large hospitals was estimated to be 2,200±400 (17.7±3.2), while it was 32,000±16,000 (258±129) for meningitis, and 650±50 (5.2±0.4) for myelitis. Among the inpatients with encephalitis, meningitis, and myelitis, an unknown …
	References
	Kamei S, Takasu T. Nationwide survey of the annual prevalence of viral and other neurological infections in Japanese inpatients. Intern Med. 2000 Nov;39(11):894-900. doi: 10.2169/internalmedicine.39.894. PMID: 11065239.
AC	Multiple Sclerosis			Actual cases from databases												Estimated cases in Japan
				Total cases	Male	Female	Gender missing	0-11	12-17	18-24	25-44	45-64	65-74*	75-*	Age missing	Total cases		Male		Female		0-11		12-17		18-24		25-44		45-64		65-74*		75-*
				N	N	N	N	N	N	N	N	N	N	N	N	N	per 100,000 population per year	N	per 100,000 population per year	N	per 100,000 population per year	N	per 100,000 population per year	N	per 100,000 population per year	N	per 100,000 population per year	N	per 100,000 population per year	N	per 100,000 population per year	N	per 100,000 population per year	N	per 100,000 population per year
	2019	MDV	New cases with confirmed or suspected diagnosis	2035	845	1190	0	24	67	133	609	620	295	259	28	9948.23	7.88497	4130.84	6.72654	5817.39	8.98355	117.326	0.97755	327.534	4.96414	650.179	7.37415	2977.13	10.1751	3030.91	9.01949	1442.13	8.29094	1266.14	6.84769
			New cases with confirmed diagnosis	948	339	609	0	9	29	63	331	320	102	84	10	4634.36	3.67319	1657.22	2.69858	2977.13	4.59747	43.9971	0.366581	141.768	2.14866	307.979	3.49302	1618.11	5.53031	1564.34	4.65522	498.633	2.8667	410.639	2.22087
		JMDC	New cases with confirmed or suspected diagnosis	640	289	351	0	13	35	52	231	272	37		0	22660	17.559	9544	15.2	13116	19.796	224	1.832	627	9.353	1098	12.394	5625	18.749	6150	18.005	8936	24.088
			New cases with confirmed diagnosis	140	65	75	0	1	4	18	48	66	3		0	3571	2.767	1639	2.61	1932	2.916	17	0.139	71	1.059	417	4.707	1162	3.873	1459	4.271	445	1.2
	2018	MDV	New cases with confirmed or suspected diagnosis	1839	735	1104	0	28	54	126	530	548	272	260	21	10019.4	7.92403	4004.48	6.50797	6014.9	9.26637	152.552	1.25268	294.207	4.39311	686.483	7.82049	2887.59	9.64264	2985.66	8.97456	1481.93	8.41863	1416.55	7.8798
			New cases with confirmed diagnosis	862	321	541	0	8	20	63	294	278	123	69	7	4696.41	3.71425	1748.9	2.84226	2947.52	4.54086	43.5862	0.357909	108.966	1.62708	343.241	3.91025	1601.79	5.34894	1514.62	4.55279	670.138	3.80695	375.931	2.09118
		JMDC	New cases with confirmed or suspected diagnosis	452	200	252	0	9	29	35	155	207	17		0	15801	12.217	6904	10.972	8897	13.396	185	1.497	652	9.545	952	10.823	4465	14.523	5832	17.205	3715	10.119
			New cases with confirmed diagnosis	103	49	54	0	1	6	5	40	49	2		0	3713	2.871	1316	2.091	2397	3.609	21	0.17	135	1.976	132	1.501	1121	3.646	1349	3.98	955	2.601
	2017	MDV	New cases with confirmed or suspected diagnosis	1728	706	1022	0	27	60	135	495	543	256	189	23	10825.6	8.54388	4422.96	7.17373	6402.65	9.84251	169.15	1.37554	375.889	5.5035	845.751	9.73582	3101.09	10.0914	3401.8	10.305	1603.79	9.07637	1184.05	6.77336
			New cases with confirmed diagnosis	896	320	576	0	7	24	76	315	319	98	43	14	5613.28	4.43016	2004.74	3.25155	3608.54	5.54724	43.8538	0.356622	150.356	2.2014	476.126	5.48091	1973.42	6.4218	1998.48	6.05398	613.953	3.47455	269.387	1.54103
		JMDC	New cases with confirmed or suspected diagnosis	354	157	197	0	11	20	34	147	137	5		0	15406	11.887	5793	9.187	9613	14.445	307	2.465	606	8.703	1345	15.442	5709	18.107	5384	15.955	2055	5.676
			New cases with confirmed diagnosis	77	34	43	0	3	4	5	33	32	0		0	2823	2.178	1071	1.698	1752	2.633	84	0.674	123	1.766	201	2.308	1244	3.945	1171	3.47	0	0
	2016	MDV	New cases with confirmed or suspected diagnosis	1015	439	576	0	15	23	70	312	284	155	144	12	8676.8	6.83573	3752.82	6.07587	4923.98	7.55594	128.229	1.03444	196.617	2.82415	598.4	6.94925	2667.15	8.47254	2427.79	7.38111	1325.03	7.49323	1230.99	7.28097
			New cases with confirmed diagnosis	410	154	256	0	3	8	27	155	132	51	30	4	3504.91	2.76123	1316.48	2.1314	2188.43	3.35819	25.6457	0.206887	68.3886	0.982312	230.811	2.68043	1325.03	4.20911	1128.41	3.43066	435.977	2.46552	256.457	1.51687
		JMDC	New cases with confirmed or suspected diagnosis	272	107	165	0	6	21	35	97	104	9		0	16144	12.432	5849	9.26	10295	15.436	181	1.442	678	9.582	1417	16.436	4068	12.602	4625	13.705	5175	14.545
			New cases with confirmed diagnosis	61	26	35	0	1	5	11	16	24	4		0	5625	4.332	1997	3.162	3628	5.44	31	0.247	157	2.219	439	5.092	609	1.887	1007	2.984	3382	9.506
	2015	MDV	New cases with confirmed or suspected diagnosis	760	314	446	0	5	25	41	250	244	95	91	9	9224.19	7.25772	3811.05	6.16256	5413.15	8.29563	60.6855	0.485717	303.427	4.28873	497.621	5.83857	3034.27	9.42526	2961.45	8.98962	1153.02	6.57181	1104.48	6.76721
			New cases with confirmed diagnosis	300	101	199	0	3	5	16	116	110	30	17	3	3641.13	2.86489	1225.85	1.98222	2415.28	3.70141	36.4113	0.29143	60.6855	0.857745	194.194	2.27846	1407.9	4.37332	1335.08	4.0527	364.113	2.07531	206.331	1.2642
		JMDC	New cases with confirmed or suspected diagnosis	177	83	94	0	2	12	16	67	75	5		0	11811	9.091	4969	7.863	6842	10.255	93	0.728	567	7.966	942	10.878	4067	12.4	4942	14.598	1200	3.456
			New cases with confirmed diagnosis	42	24	18	0	1	2	2	15	21	1		0	2721	2.094	1397	2.211	1324	1.984	46	0.36	95	1.335	170	1.963	824	2.512	1313	3.878	273	0.786
	Literature review data
	A nationwide survey in Japan reported that the prevalence was 7.7 per 100,000 population and the number of patients was estimated to be 9,900 in 2004 in Japan, including Neuromyelitis optica (NMO). The ratio of males-females was 1:2.9 and the peak in age was in 25-29 years old.
	An epidemiologic surveillance conducted in Tokachi, Hokkaido, Japan, reported that the prevalence of multiple sclerosis was16.2 per 100,000 population (7.7 for male and 24.0 for female) in 2011.
	References
	Osoegawa M, Kira J, Fukazawa T, Fujihara K, Kikuchi S, Matsui M, et al. Temporal changes and geographical differences in multiple sclerosis phenotypes in Japanese: nationwide survey results over 30 years. Mult Scler. 2009;15(2):159-73. Epub 2008/11/07. doi: 10.1177/1352458508098372. PubMed PMID: 18987106.
	Houzen H, Niino M, Hirotani M, Fukazawa T, Kikuchi S, Tanaka K, et al. Increased prevalence, incidence, and female predominance of multiple sclerosis in northern Japan. J Neurol Sci. 2012;323(1-2):117-22. Epub 2012/09/22. doi: 10.1016/j.jns.2012.08.032. PubMed PMID: 22995683.
AD	Myocardial Infarction			Actual cases from databases												Estimated cases in Japan
				Total cases	Male	Female	Gender missing	0-11	12-17	18-24	25-44	45-64	65-74*	75-*	Age missing	Total cases		Male		Female		0-11		12-17		18-24		25-44		45-64		65-74*		75-*
				N	N	N	N	N	N	N	N	N	N	N	N	N	per 100,000 population per year	N	per 100,000 population per year	N	per 100,000 population per year	N	per 100,000 population per year	N	per 100,000 population per year	N	per 100,000 population per year	N	per 100,000 population per year	N	per 100,000 population per year	N	per 100,000 population per year	N	per 100,000 population per year
	2019	MDV	New cases with confirmed or suspected diagnosis	68576	40708	27868	0	163	247	523	3364	13120	15055	34380	1724	335238	265.71	199004	324.052	136234	210.381	796.836	6.63919	1207.48	18.3006	2556.72	28.9976	16445.1	56.2054	64137.9	190.864	73597.3	423.119	168069	908.971
			New cases with confirmed diagnosis	27633	18856	8777	0	36	46	72	969	6309	6578	12914	709	135086	107.069	92178.7	150.101	42906.9	66.2594	175.988	1.46632	224.874	3.40821	351.977	3.99202	4737.02	16.19	30841.9	91.7806	32157	184.874	63130.9	341.433
		JMDC	New cases with confirmed or suspected diagnosis	26261	16848	9413	0	285	715	966	6048	15237	3010		0	1202792	932.057	643353	1024.59	559439	844.36	4910	40.154	12860	191.826	20884	235.738	135313	451.013	344325	1008.07	684500	1845.16
			New cases with confirmed diagnosis	2066	1635	431	0	8	15	18	276	1399	350		0	115855	89.777	79615	126.794	36240	54.697	138	1.129	270	4.027	364	4.109	6044	20.145	30667	89.782	78372	211.262
	2018	MDV	New cases with confirmed or suspected diagnosis	62431	37037	25394	0	180	230	446	3177	12080	13892	30521	1905	340141	269.008	201788	327.94	138354	213.143	980.69	8.05296	1253.1	18.7114	2429.93	27.6821	17309.2	57.8013	65815.2	197.833	75687.4	429.969	166287	924.998
			New cases with confirmed diagnosis	24498	16590	7908	0	42	32	90	967	5719	5855	11050	743	133472	105.559	90386.9	146.894	43085	66.3754	228.828	1.87902	174.345	2.60333	490.345	5.58607	5268.48	17.5933	31158.7	93.6596	31899.7	181.217	60203.4	334.892
		JMDC	New cases with confirmed or suspected diagnosis	21292	13654	7638	0	223	531	718	5177	12370	2273		0	1191753	921.432	639923	1016.99	551830	830.894	4606	37.277	11857	173.576	19338	219.85	138531	450.581	349123	1029.95	668298	1820.38
			New cases with confirmed diagnosis	1728	1349	379	0	11	14	25	238	1182	258		0	107502	83.118	72069	114.535	35433	53.352	230	1.861	312	4.567	685	7.788	6281	20.429	32232	95.088	67762	184.577
	2017	MDV	New cases with confirmed or suspected diagnosis	55162	32627	22535	0	170	247	452	2936	10841	12259	26613	1644	345580	272.742	204402	331.526	141178	217.026	1065.02	8.66081	1547.41	22.6561	2831.7	32.597	18393.5	59.8552	67916.9	205.74	76800.5	434.638	166726	953.754
			New cases with confirmed diagnosis	21792	14563	7229	0	25	44	98	1000	5115	5198	9683	629	136523	107.748	91234.6	147.976	45288.4	69.6198	156.621	1.27365	275.652	4.0359	613.953	7.06749	6264.82	20.3867	32044.6	97.0724	32564.5	184.293	60662.3	347.018
		JMDC	New cases with confirmed or suspected diagnosis	13794	9150	4644	0	158	375	495	3730	7599	1437		0	1151830	888.723	644640	1022.31	507190	762.142	4359	35.001	11325	162.645	18749	215.258	133369	422.991	314480	931.931	669548	1849.43
			New cases with confirmed diagnosis	1147	932	215	0	10	8	13	165	741	210		0	133164	102.746	95887	152.064	37277	56.015	273	2.192	242	3.476	433	4.971	5844	18.535	29572	87.634	96800	267.381
	2016	MDV	New cases with confirmed or suspected diagnosis	35535	21216	14319	0	102	140	191	1850	7197	8246	16696	1113	303773	239.318	181366	293.635	122407	187.836	871.954	7.03416	1196.8	17.1905	1632.78	18.9615	15814.9	50.2378	61524.1	187.049	70491.5	398.64	142727	844.188
			New cases with confirmed diagnosis	13956	9536	4420	0	18	15	35	598	3353	3368	6147	422	119304	93.9896	81519.2	131.981	37784.7	57.9813	153.874	1.24132	128.229	1.84184	299.2	3.47463	5112.05	16.239	28663.4	87.1439	28791.6	162.821	52548.1	310.807
		JMDC	New cases with confirmed or suspected diagnosis	12854	8360	4494	0	121	320	453	3598	7102	1260		0	1103061	849.459	610071	965.901	492990	739.184	3566	28.411	10240	144.72	17771	206.134	135537	419.87	323617	958.948	612330	1721.07
			New cases with confirmed diagnosis	1038	825	213	0	3	8	15	144	703	165		0	118780	91.472	81986	129.805	36794	55.169	89	0.709	259	3.66	664	7.702	5390	16.697	30951	91.715	81427	228.866
	2015	MDV	New cases with confirmed or suspected diagnosis	23847	14090	9757	0	50	77	167	1252	4798	5522	11188	793	289433	227.73	171012	276.53	118422	181.481	606.855	4.85717	934.556	13.2093	2026.9	23.7815	15195.6	47.2017	58233.8	176.771	67021	381.995	135790	831.995
			New cases with confirmed diagnosis	8599	5843	2756	0	6	12	16	362	2046	2051	3830	276	104367	82.1172	70917.1	114.675	33449.8	51.2618	72.8226	0.58286	145.645	2.05859	194.194	2.27846	4393.63	13.6478	24832.5	75.3802	24893.2	141.882	46485.1	284.818
		JMDC	New cases with confirmed or suspected diagnosis	8292	5549	2743	0	90	214	261	2209	4610	908		0	1095450	843.194	592669	937.814	502781	753.57	3945	30.902	10075	141.551	15011	173.337	123324	376.012	314816	929.911	628279	1809.53
			New cases with confirmed diagnosis	712	566	146	0	0	7	5	116	459	125		0	120735	92.933	79861	126.369	40874	61.262	0	0	328	4.608	269	3.106	6448	19.66	31992	94.499	81698	235.301
	Literature review data
	A patients registry of acute myocardial infarction (AMI) in Miyagi, Japan reported that the incidence rate of AMI was 27.0 per 100,000 population per year (46.4 in males and 9.6 in females) in 2008.
	A study assessing the acute miocardial infarction registry in Yamagata, Japan, between 1994 and 2010 reported that the incidence for acute miocardial infarction was 45.6 per 100,000 population per years for men (23.4 for males aged ≦ 64 years, 131.1 for males aged 65-74 years, and 178.1 for males aged ≧ 75 years), and 20.4 for male (4.0 for females aged ≦ 64 years, 44.1 for females aged 65-74 yea…
	References
	Takii T, Yasuda S, Takahashi J, Ito K, Shiba N, Shirato K, et al. MIYAGI-AMI Study Investigators. Trends in acute myocardial infarction incidence and mortality over 30 years in Japan: report from the MIYAGI-AMI Registry Study. Circ J. 2010 Jan;74(1):93-100. doi: 10.1253/circj.cj-09-0619. Epub 2009 Nov 27. PMID: 19942783.
	Wanezaki M, Watanabe T, Nishiyama S, Hirayama A, Arimoto T, Takahashi H, et al. Trends in the incidences of acute myocardial infarction in coastal and inland areas in Japan: The Yamagata AMI Registry. J Cardiol. 2016 Aug;68(2):117-24. doi: 10.1016/j.jjcc.2015.08.015. Epub 2015 Sep 26. PMID: 26416407.
AE	Myocarditis			Actual cases from databases												Estimated cases in Japan
				Total cases	Male	Female	Gender missing	0-11	12-17	18-24	25-44	45-64	65-74*	75-*	Age missing	Total cases		Male		Female		0-11		12-17		18-24		25-44		45-64		65-74*		75-*
				N	N	N	N	N	N	N	N	N	N	N	N	N	per 100,000 population per year	N	per 100,000 population per year	N	per 100,000 population per year	N	per 100,000 population per year	N	per 100,000 population per year	N	per 100,000 population per year	N	per 100,000 population per year	N	per 100,000 population per year	N	per 100,000 population per year	N	per 100,000 population per year
	2019	MDV	New cases with confirmed or suspected diagnosis	3166	1882	1284	0	234	110	61	264	659	629	1131	78	15477.2	12.2672	9200.28	14.9815	6276.91	9.69318	1143.92	9.53111	537.742	8.15007	298.202	3.38213	1290.58	4.41088	3221.56	9.58684	3074.91	17.678	5528.96	29.9025
			New cases with confirmed diagnosis	688	437	251	0	57	33	32	135	169	108	138	16	3363.33	2.66578	2136.3	3.4787	1227.03	1.89485	278.648	2.32168	161.323	2.44502	156.434	1.77423	659.956	2.25557	826.167	2.45854	527.965	3.03533	674.622	3.64858
		JMDC	New cases with confirmed or suspected diagnosis	2938	1748	1190	0	461	378	151	580	1173	195		0	102945	79.773	54204	86.324	48741	73.565	7896	64.573	6746	100.626	3234	36.505	13231	44.1	26675	78.095	45163	121.743
			New cases with confirmed diagnosis	196	113	83	0	25	20	10	52	81	8		0	6359	4.928	3167	5.044	3192	4.818	425	3.476	357	5.325	213	2.404	1226	4.086	1881	5.507	2257	6.084
	2018	MDV	New cases with confirmed or suspected diagnosis	2896	1691	1205	0	267	110	78	251	585	538	1004	63	15778.2	12.4785	9213.03	14.9728	6565.17	10.1141	1454.69	11.9452	599.31	8.94894	424.966	4.84126	1367.52	4.56661	3187.24	9.5805	2931.17	16.6516	5470.07	30.4282
			New cases with confirmed diagnosis	615	390	225	0	63	32	46	101	160	93	113	7	3350.69	2.64996	2124.83	3.45321	1225.86	1.88853	343.241	2.81854	174.345	2.60333	250.621	2.8551	550.276	1.83756	871.724	2.62031	506.69	2.87843	615.655	3.42468
		JMDC	New cases with confirmed or suspected diagnosis	2228	1376	852	0	397	279	131	463	802	156		0	102153	78.982	55543	88.271	46610	70.181	8127	65.774	6162	90.206	3427	38.961	12506	40.677	22419	66.139	49512	134.866
			New cases with confirmed diagnosis	155	104	51	0	24	13	9	41	55	13		0	8487	6.562	4177	6.638	4310	6.49	493	3.99	288	4.216	231	2.626	1092	3.552	1564	4.614	4819	13.126
	2017	MDV	New cases with confirmed or suspected diagnosis	2362	1396	966	0	252	123	61	242	434	453	744	53	14797.5	11.6786	8745.69	14.1849	6051.82	9.30319	1578.74	12.8384	770.573	11.2822	382.154	4.39915	1516.09	4.93357	2718.93	8.23644	2837.96	16.0609	4661.03	26.6634
			New cases with confirmed diagnosis	540	326	214	0	61	25	26	96	127	93	106	6	3383	2.66996	2042.33	3.31252	1340.67	2.06096	382.154	3.1077	156.621	2.29313	162.885	1.87505	601.423	1.95712	795.632	2.4102	582.628	3.29727	664.071	3.79882
		JMDC	New cases with confirmed or suspected diagnosis	1482	901	581	0	262	202	103	314	511	90		0	95289	73.523	50427	79.971	44862	67.413	7191	57.74	6066	87.118	3787	43.479	11512	36.511	21339	63.236	45394	125.387
			New cases with confirmed diagnosis	106	70	36	0	7	9	8	26	46	10		0	9782	7.548	4251	6.742	5531	8.311	193	1.55	269	3.863	282	3.238	921	2.921	1740	5.156	6377	17.615
	2016	MDV	New cases with confirmed or suspected diagnosis	1705	1005	700	0	152	64	45	162	377	359	506	40	14575.3	11.4827	8591.31	13.9095	5984	9.18256	1299.38	10.4823	547.109	7.8585	384.686	4.46738	1384.87	4.3992	3222.81	9.79816	3068.94	17.3553	4325.58	25.5845
			New cases with confirmed diagnosis	378	238	140	0	34	20	21	67	95	74	58	9	3231.36	2.54572	2034.56	3.29398	1196.8	1.83651	290.651	2.34472	170.971	2.45578	179.52	2.08478	572.754	1.81942	812.114	2.46903	632.594	3.57741	495.817	2.93261
		JMDC	New cases with confirmed or suspected diagnosis	1405	849	556	0	313	214	80	276	434	88		0	91313	70.319	46196	73.14	45117	67.648	9164	73.011	6809	96.231	3141	36.434	10564	32.725	19486	57.741	42149	118.468
			New cases with confirmed diagnosis	103	73	30	0	11	9	11	26	38	8		0	8917	6.867	4808	7.612	4109	6.161	326	2.597	286	4.042	391	4.535	965	2.989	1493	4.424	5456	15.335
	2015	MDV	New cases with confirmed or suspected diagnosis	1141	675	466	0	81	40	25	96	252	259	349	39	13848.4	10.8961	8192.54	13.2475	5655.89	8.66763	983.105	7.86862	485.484	6.86196	303.427	3.5601	1165.16	3.6193	3058.55	9.28437	3143.51	17.9168	4235.85	25.9534
			New cases with confirmed diagnosis	185	121	64	0	11	13	10	37	43	39	24	8	2245.36	1.76668	1468.59	2.37474	776.774	1.1904	133.508	1.06858	157.782	2.23014	121.371	1.42404	449.073	1.39494	521.895	1.58424	473.347	2.6979	291.29	1.78476
		JMDC	New cases with confirmed or suspected diagnosis	867	548	319	0	169	122	53	160	301	62		0	85644	65.922	45686	72.292	39958	59.889	7393	57.911	5706	80.168	3161	36.501	9158	27.923	21346	63.052	38880	111.979
			New cases with confirmed diagnosis	81	58	23	0	12	7	7	16	32	7		0	10430	8.028	5287	8.366	5143	7.708	515	4.034	329	4.622	367	4.238	828	2.525	2175	6.425	6216	17.903
	Literature review data
	A Japanese nationwide survey based on questionnaires mailed to teaching hospitals reported that the incidence was 0.26 per 100,000 population for children and adolescents aged 1 month to 17 years.
	The rate of myocarditis was estimated from an unselected national registry of 377,841 autopsies; 434 of these patients (0.11% or about 1:1000) had idiopathic, interstitial, viral, or nonspecific myocarditis in Japan. The rate of myocarditis was 3% (6 of 200) in autopsies of patients experiencing sudden death in Japan.
	References
	Saji T, Matsuura H, Hasegawa K, Nishikawa T, Yamamoto E, Ohki H, et al. Comparison of the clinical presentation, treatment, and outcome of fulminant and acute myocarditis in children. Circ J. 2012;76(5):1222-8. doi: 10.1253/circj.cj-11-1032. Epub 2012 Feb 4. PMID: 22307381.
	Cooper LT Jr, Keren A, Sliwa K, Matsumori A, Mensah GA. The global burden of myocarditis: part 1: a systematic literature review for the Global Burden of Diseases, Injuries, and Risk Factors 2010 study. Glob Heart. 2014 Mar;9(1):121-9. doi: 10.1016/j.gheart.2014.01.007. PMID: 25432122.
AF	Neuromyelitis Optica			Actual cases from databases												Estimated cases in Japan
				Total cases	Male	Female	Gender missing	0-11	12-17	18-24	25-44	45-64	65-74*	75-*	Age missing	Total cases		Male		Female		0-11		12-17		18-24		25-44		45-64		65-74*		75-*
				N	N	N	N	N	N	N	N	N	N	N	N	N	per 100,000 population per year	N	per 100,000 population per year	N	per 100,000 population per year	N	per 100,000 population per year	N	per 100,000 population per year	N	per 100,000 population per year	N	per 100,000 population per year	N	per 100,000 population per year	N	per 100,000 population per year	N	per 100,000 population per year
	2019	MDV	New cases with confirmed or suspected diagnosis	1322	526	796	0	12	36	67	345	450	220	175	17	6462.68	5.12232	2571.38	4.18717	3891.3	6.00917	58.6628	0.488775	175.988	2.6673	327.534	3.7148	1686.55	5.76422	2199.85	6.5464	1075.48	6.18307	855.499	4.62682
			New cases with confirmed diagnosis	506	170	336	0	0	13	26	128	196	81	55	7	2473.61	1.96059	831.056	1.35327	1642.56	2.53653	0	0	63.5513	0.963191	127.103	1.44156	625.736	2.13861	958.158	2.85132	395.974	2.2765	268.871	1.45414
		JMDC	New cases with confirmed or suspected diagnosis	357	166	191	0	7	18	29	110	169	24		0	13712	10.626	4678	7.45	9034	13.635	122	0.998	322	4.803	650	7.337	2589	8.629	3854	11.283	6175	16.646
			New cases with confirmed diagnosis	67	30	37	0	0	2	5	15	41	4		0	3100	2.402	645	1.027	2455	3.705	0	0	35	0.522	116	1.309	341	1.137	961	2.813	1647	4.44
	2018	MDV	New cases with confirmed or suspected diagnosis	1061	408	653	0	6	26	48	267	366	179	149	20	5780.62	4.57172	2222.9	3.61259	3557.72	5.48093	32.6897	0.268432	141.655	2.1152	261.517	2.97923	1454.69	4.85771	1994.07	5.99396	975.241	5.5402	811.793	4.51573
			New cases with confirmed diagnosis	383	130	253	0	4	9	18	85	141	69	49	8	2086.69	1.6503	708.276	1.15107	1378.41	2.12354	21.7931	0.178955	49.0345	0.732186	98.069	1.11721	463.103	1.54646	768.207	2.30915	375.931	2.13561	266.966	1.48504
		JMDC	New cases with confirmed or suspected diagnosis	255	136	119	0	6	13	10	93	123	10		0	7849	6.069	4101	6.517	3748	5.643	125	1.012	295	4.319	274	3.115	2571	8.362	3471	10.24	1113	3.032
			New cases with confirmed diagnosis	45	20	25	0	1	0	0	20	24	0		0	1237	0.956	468	0.744	769	1.158	20	0.162	0	0	0	0	532	1.73	685	2.021	0	0
	2017	MDV	New cases with confirmed or suspected diagnosis	1008	379	629	0	8	22	55	263	347	170	128	15	6314.94	4.98393	2374.37	3.85105	3940.57	6.05767	50.1186	0.407568	137.826	2.01795	344.565	3.96645	1647.65	5.36169	2173.89	6.58536	1065.02	6.02728	801.897	4.58725
			New cases with confirmed diagnosis	436	140	296	0	5	6	21	107	156	84	53	4	2731.46	2.15575	877.075	1.42255	1854.39	2.85067	31.3241	0.25473	37.5889	0.55035	131.561	1.51446	670.336	2.18137	977.312	2.96057	526.245	2.97818	332.036	1.89941
		JMDC	New cases with confirmed or suspected diagnosis	184	79	105	0	5	8	13	68	80	10		0	10490	8.094	5250	8.326	5240	7.874	138	1.108	244	3.504	577	6.625	2590	8.214	3419	10.132	3522	9.728
			New cases with confirmed diagnosis	46	11	35	0	1	4	1	15	22	3		0	3085	2.38	1172	1.859	1913	2.875	28	0.225	122	1.752	33	0.379	593	1.881	1090	3.23	1219	3.367
	2016	MDV	New cases with confirmed or suspected diagnosis	431	156	275	0	7	5	21	132	139	80	44	3	3684.43	2.90266	1333.58	2.15908	2350.86	3.60743	59.84	0.482736	42.7429	0.613945	179.52	2.08478	1128.41	3.58453	1188.25	3.61258	683.886	3.86748	376.137	2.22474
			New cases with confirmed diagnosis	183	53	130	0	3	2	11	42	64	41	17	3	1564.39	1.23245	453.074	0.733533	1111.31	1.70533	25.6457	0.206887	17.0971	0.245578	94.0343	1.09203	359.04	1.14053	547.109	1.66335	350.491	1.98208	145.326	0.859559
		JMDC	New cases with confirmed or suspected diagnosis	137	57	80	0	3	6	10	53	60	5		0	7173	5.524	2490	3.942	4683	7.022	88	0.701	194	2.742	427	4.953	2212	6.852	2748	8.143	1504	4.227
			New cases with confirmed diagnosis	30	11	19	0	0	0	3	12	14	1		0	1500	1.155	393	0.622	1107	1.66	0	0	0	0	104	1.206	516	1.598	599	1.775	281	0.79
	2015	MDV	New cases with confirmed or suspected diagnosis	250	89	161	0	1	5	15	85	84	32	27	1	3034.27	2.38741	1080.2	1.74671	1954.07	2.99461	12.1371	0.0971434	60.6855	0.857745	182.056	2.13606	1031.65	3.20459	1019.52	3.09479	388.387	2.21366	327.702	2.00785
			New cases with confirmed diagnosis	112	29	83	0	0	2	4	33	45	18	9	1	1359.35	1.06956	351.976	0.569153	1007.38	1.5438	0	0	24.2742	0.343098	48.5484	0.569616	400.524	1.24413	546.169	1.65792	218.468	1.24519	109.234	0.669284
		JMDC	New cases with confirmed or suspected diagnosis	85	36	49	0	4	2	4	33	40	2		0	7039	5.418	3381	5.35	3658	5.483	184	1.441	96	1.349	205	2.367	1944	5.927	2971	8.776	1639	4.721
			New cases with confirmed diagnosis	17	5	12	0	2	0	0	6	9	0		0	1230	0.947	299	0.473	931	1.395	93	0.728	0	0	0	0	417	1.271	720	2.127	0	0
	Literature review data
	A nationwide survey conducted in 2012-2013 reported that the prevalence in Japan was 3.65 per 100,000 population and the number of patients in Japan was 4,370.
	References
	Tamakoshi A. 全国疫学調査によるNMO患者の臨床像、免疫性神経疾患に関する調査 (Study Report on Nationwide Epidemiological Survey for Clinical features of NMO patients and Immune-mediated Neurological Diseases 2013: Research Project with the Research Grant of the Ministry of Health, Labour and Welfare) (in Japanese). 平成25年度総括・分担研究報告書 (Summary and joint research report 2013) 2014; 80₋89
AG	Optic Neuritis			Actual cases from databases												Estimated cases in Japan
				Total cases	Male	Female	Gender missing	0-11	12-17	18-24	25-44	45-64	65-74*	75-*	Age missing	Total cases		Male		Female		0-11		12-17		18-24		25-44		45-64		65-74*		75-*
				N	N	N	N	N	N	N	N	N	N	N	N	N	per 100,000 population per year	N	per 100,000 population per year	N	per 100,000 population per year	N	per 100,000 population per year	N	per 100,000 population per year	N	per 100,000 population per year	N	per 100,000 population per year	N	per 100,000 population per year	N	per 100,000 population per year	N	per 100,000 population per year
	2019	MDV	New cases with confirmed or suspected diagnosis	3345	1512	1833	0	74	102	94	552	895	686	874	68	16352.2	12.9608	7391.51	12.0361	8960.74	13.8377	361.754	3.01411	498.633	7.55734	459.525	5.21181	2698.49	9.22276	4375.26	13.0201	3353.55	19.2799	4272.6	23.1076
			New cases with confirmed diagnosis	2311	1065	1246	0	43	81	69	405	642	474	555	42	11297.5	8.95438	5206.32	8.47783	6091.15	9.40631	210.208	1.75144	395.974	6.00142	337.311	3.82569	1979.87	6.7667	3138.46	9.33954	2317.18	13.3217	2713.15	14.6736
		JMDC	New cases with confirmed or suspected diagnosis	2810	1348	1462	0	433	304	185	652	1069	167		0	96145	74.504	42460	67.621	53685	81.027	7430	60.762	5424	80.907	4243	47.895	15401	51.333	24853	72.761	38794	104.574
			New cases with confirmed diagnosis	854	405	449	0	80	62	50	207	385	70		0	32082	24.861	13952	22.22	18130	27.364	1379	11.277	1109	16.542	1151	12.992	4984	16.612	8867	25.96	14592	39.335
	2018	MDV	New cases with confirmed or suspected diagnosis	3252	1486	1766	0	93	93	98	511	861	679	826	91	17717.8	14.0125	8096.14	13.1576	9621.66	14.8228	506.69	4.1607	506.69	7.56592	533.931	6.0826	2784.07	9.29696	4690.97	14.1005	3699.38	21.0156	4500.28	25.0335
			New cases with confirmed diagnosis	2070	925	1145	0	48	67	69	334	589	409	502	52	11277.9	8.91938	5039.66	8.1903	6238.28	9.61051	261.517	2.14746	365.034	5.45072	375.931	4.28265	1819.72	6.07669	3209.03	9.64601	2228.34	12.6589	2735.03	15.2141
		JMDC	New cases with confirmed or suspected diagnosis	2286	1118	1168	0	408	269	131	479	870	129		0	95559	73.884	38442	61.094	57117	86.001	8441	68.315	5934	86.869	3590	40.814	13484	43.858	24978	73.688	39132	106.592
			New cases with confirmed diagnosis	653	314	339	0	88	54	35	149	282	45		0	31032	23.993	13413	21.317	17619	26.529	1826	14.778	1197	17.523	944	10.732	4249	13.82	7964	23.495	14852	40.455
	2017	MDV	New cases with confirmed or suspected diagnosis	3067	1404	1663	0	91	72	101	496	843	594	785	85	19214.2	15.1644	8795.81	14.2662	10418.4	16.0157	570.099	4.63608	451.067	6.6042	632.747	7.28384	3107.35	10.1118	5281.25	15.9984	3721.3	21.06	4917.89	28.1327
			New cases with confirmed diagnosis	1870	842	1028	0	54	49	62	337	548	355	405	60	11715.2	9.24598	5274.98	8.55564	6440.24	9.90029	338.3	2.75108	306.976	4.49453	388.419	4.47127	2111.25	6.87031	3433.12	10.3999	2224.01	12.5864	2537.25	14.5143
		JMDC	New cases with confirmed or suspected diagnosis	1751	819	932	0	281	214	99	411	641	105		0	110760	85.46	42252	67.006	68508	102.945	7817	62.767	6440	92.489	3777	43.364	15626	49.559	27556	81.66	49544	136.851
			New cases with confirmed diagnosis	493	230	263	0	50	44	28	138	204	29		0	30362	23.427	11607	18.407	18755	28.183	1391	11.169	1330	19.101	1057	12.135	5229	16.584	8883	26.324	12472	34.45
	2016	MDV	New cases with confirmed or suspected diagnosis	1986	934	1052	0	45	48	67	276	507	452	551	40	16977.5	13.3751	7984.37	12.9268	8993.1	13.8001	384.686	3.10331	410.331	5.89387	572.754	6.65143	2359.41	7.49494	4334.13	13.1768	3863.95	21.8512	4710.26	27.8598
			New cases with confirmed diagnosis	1178	561	617	0	25	31	40	181	341	260	281	19	10070.2	7.93349	4795.75	7.76438	5274.47	8.09377	213.714	1.72406	265.006	3.80646	341.943	3.971	1547.29	4.91516	2915.06	8.86253	2222.63	12.5693	2402.15	14.208
		JMDC	New cases with confirmed or suspected diagnosis	1601	803	798	0	258	194	95	400	560	94		0	109367	84.223	50048	79.239	59319	88.942	7639	60.861	6175	87.27	3581	41.538	15796	48.933	25260	74.851	50916	143.109
			New cases with confirmed diagnosis	438	222	216	0	38	48	24	115	183	30		0	34989	26.945	16566	26.228	18423	27.623	1122	8.939	1530	21.623	903	10.474	4591	14.222	8404	24.903	18439	51.826
	2015	MDV	New cases with confirmed or suspected diagnosis	1451	696	755	0	27	32	30	233	347	327	399	56	17610.9	13.8565	8447.42	13.6597	9163.51	14.043	327.702	2.62287	388.387	5.48957	364.113	4.27212	2827.94	8.78434	4211.57	12.7844	3968.83	22.6209	4842.7	29.6716
			New cases with confirmed diagnosis	707	360	347	0	15	17	21	139	185	156	158	16	8580.93	6.75159	4369.35	7.06535	4211.57	6.45422	182.056	1.45715	206.331	2.91633	254.879	2.99048	1687.06	5.24044	2245.36	6.8159	1893.39	10.7916	1917.66	11.7497
		JMDC	New cases with confirmed or suspected diagnosis	1122	563	559	0	188	126	79	267	412	50		0	97507	75.053	40866	64.665	56641	84.894	8310	65.094	5905	82.964	4402	50.831	16040	48.906	29709	87.755	33141	95.45
			New cases with confirmed diagnosis	308	154	154	0	26	22	29	94	119	18		0	29154	22.441	11302	17.884	17852	26.757	1157	9.063	1030	14.471	1657	19.134	5748	17.526	8508	25.131	11054	31.837
	Literature review data
	A nationwide survey in Japan between 1992 and 1993 reported that the incidence of idiopathic optic neuritis was 1.03 per 100,000 population per year, and that among adults was 1.62. The male-female ratio of the incidence was 1:1.22, and 65.9% of the incidence was among patients of 14-55 years old. IS THERE A MORE RECENT REFERENCE?
	A cohort study conducted in the United Kingdom between 1995 and 2019 showed that the incidence across 22 years was stable at 3.7 (95% CI, 3.6-3.9) per 100,000 person-years.
	References
	Wakakura M, Ishikawa S, Oono S, Tabuchi A, Kani K, Tazawa Y, et al. [Incidence of acute idiopathic optic neuritis and its therapy in Japan. Optic Neuritis Treatment Trial Multicenter Cooperative Research Group (ONMRG)]. Nippon Ganka Gakkai Zasshi. 1995 Jan;99(1):93-7. Japanese. PMID: 7887334.
	Braithwaite T, Subramanian A, Petzold A, Galloway J, Adderley NJ, Mollan SP, et al. Trends in Optic Neuritis Incidence and Prevalence in the UK and Association With Systemic and Neurologic Disease. JAMA Neurol. 2020;77(12):1-11. Epub 2020/10/06. doi: 10.1001/jamaneurol.2020.3502. PubMed PMID: 33017023; PubMed Central PMCID: PMCPMC7536630
AH	Overlapping (Encephalitis/Meningitis)			Actual cases from databases												Estimated cases in Japan
				Total cases	Male	Female	Gender missing	0-11	12-17	18-24	25-44	45-64	65-74*	75-*	Age missing	Total cases		Male		Female		0-11		12-17		18-24		25-44		45-64		65-74*		75-*
				N	N	N	N	N	N	N	N	N	N	N	N	N	per 100,000 population per year	N	per 100,000 population per year	N	per 100,000 population per year	N	per 100,000 population per year	N	per 100,000 population per year	N	per 100,000 population per year	N	per 100,000 population per year	N	per 100,000 population per year	N	per 100,000 population per year	N	per 100,000 population per year
	2019	MDV	New cases with confirmed or suspected diagnosis	5431	2478	2953	0	205	184	270	927	1344	1046	1371	84	26549.8	21.0434	12113.9	19.7259	14435.9	22.2928	1002.16	8.3499	899.496	13.6329	1319.91	14.9701	4531.7	15.4882	6570.23	19.5519	5113.44	29.3977	6702.22	36.2478
			New cases with confirmed diagnosis	2532	1020	1512	0	117	104	161	536	701	409	464	40	12377.8	9.81068	4986.33	8.11961	7391.51	11.4144	571.962	4.76555	508.411	7.70553	787.059	8.9266	2620.27	8.95543	3426.88	10.1978	1999.42	11.4949	2268.29	12.2677
		JMDC	New cases with confirmed or suspected diagnosis	1750	870	880	0	159	153	127	460	734	117		0	61343	47.535	26364	41.987	34979	52.794	2734	22.359	2733	40.767	2837	32.024	10916	36.384	16853	49.34	25270	68.119
			New cases with confirmed diagnosis	437	198	239	0	37	22	46	119	189	24		0	14491	11.229	5491	8.745	9000	13.584	634	5.185	394	5.877	1107	12.496	2905	9.683	4418	12.934	5033	13.567
	2018	MDV	New cases with confirmed or suspected diagnosis	4693	2135	2558	0	230	139	218	842	1151	873	1146	94	25568.8	20.2216	11632.1	18.9041	13936.7	21.4705	1253.1	10.2899	757.31	11.3082	1187.72	13.5307	4587.45	15.3191	6270.97	18.8498	4756.34	27.0201	6243.72	34.7317
			New cases with confirmed diagnosis	2165	845	1320	0	122	82	117	483	597	380	352	32	11795.5	9.32872	4603.79	7.48195	7191.72	11.0794	664.69	5.45812	446.759	6.67103	637.448	7.26189	2631.52	8.78754	3252.62	9.77703	2070.34	11.7613	1917.79	10.668
		JMDC	New cases with confirmed or suspected diagnosis	1522	783	739	0	141	131	96	429	640	85		0	68509	52.969	29959	47.612	38550	58.045	2895	23.43	2911	42.615	2608	29.65	12056	39.213	18198	53.686	29841	81.284
			New cases with confirmed diagnosis	379	172	207	0	24	30	29	118	157	21		0	17548	13.568	7716	12.263	9832	14.804	498	4.03	669	9.794	797	9.061	3442	11.195	4495	13.261	7647	20.83
	2017	MDV	New cases with confirmed or suspected diagnosis	3956	1789	2167	0	176	161	196	757	1027	685	864	90	24783.6	19.56	11207.8	18.1782	13575.9	20.8696	1102.61	8.96649	1008.64	14.7677	1227.91	14.135	4742.47	15.4327	6433.97	19.4904	4291.4	24.2864	5412.81	30.9639
			New cases with confirmed diagnosis	1791	701	1090	0	94	89	110	420	503	251	280	44	11220.3	8.85538	4391.64	7.12293	6828.66	10.4974	588.893	4.78892	557.569	8.16353	689.13	7.93289	2631.23	8.5624	3151.21	9.54593	1572.47	8.8991	1754.15	10.0346
		JMDC	New cases with confirmed or suspected diagnosis	997	511	486	0	105	101	66	289	392	44		0	53542	41.312	27456	43.542	26086	39.199	2862	22.981	3047	43.76	2475	28.416	10855	34.428	16614	49.234	17689	48.861
			New cases with confirmed diagnosis	256	108	148	0	18	28	19	82	102	7		0	12898	9.952	5994	9.506	6904	10.374	495	3.975	845	12.136	739	8.485	3220	10.212	4582	13.578	3017	8.334
	2016	MDV	New cases with confirmed or suspected diagnosis	2529	1170	1359	0	111	92	118	457	600	486	608	57	21619.3	17.0321	10001.8	16.1931	11617.5	17.8273	948.891	7.65482	786.469	11.2966	1008.73	11.7145	3906.7	12.4101	5129.14	15.5939	4154.61	23.4949	5197.53	30.7419
			New cases with confirmed diagnosis	1100	453	647	0	56	56	66	262	267	191	182	20	9403.43	7.40818	3872.5	6.26964	5530.93	8.48731	478.72	3.86189	478.72	6.87619	564.206	6.55215	2239.73	7.11476	2282.47	6.93928	1632.78	9.2336	1555.84	9.20234
		JMDC	New cases with confirmed or suspected diagnosis	881	477	404	0	80	76	67	294	318	46		0	54605	42.051	27996	44.325	26609	39.897	2330	18.563	2427	34.3	2546	29.532	11783	36.502	13638	40.412	21881	61.501
			New cases with confirmed diagnosis	221	97	124	0	21	19	12	72	85	12		0	15483	11.923	7758	12.283	7725	11.583	615	4.9	602	8.508	468	5.429	3062	9.486	3878	11.491	6858	19.276
	2015	MDV	New cases with confirmed or suspected diagnosis	1679	747	932	0	84	67	98	306	391	275	427	31	20378.2	16.0338	9066.41	14.6606	11311.8	17.3353	1019.52	8.16005	813.185	11.4938	1189.44	13.9556	3713.95	11.5365	4745.6	14.4055	3337.7	19.0237	5182.54	31.7538
			New cases with confirmed diagnosis	665	278	387	0	54	39	51	152	156	101	100	12	8071.17	6.3505	3374.11	5.45602	4697.06	7.19822	655.403	5.24574	473.347	6.69041	618.992	7.26261	1844.84	5.73056	1893.39	5.74746	1225.85	6.98687	1213.71	7.43649
		JMDC	New cases with confirmed or suspected diagnosis	651	341	310	0	74	62	36	217	229	33		0	60787	46.789	25398	40.189	35389	53.041	3234	25.333	2906	40.828	2117	24.446	12999	39.634	15817	46.721	23714	68.299
			New cases with confirmed diagnosis	136	63	73	0	16	8	8	45	52	7		0	12964	9.979	4833	7.648	8131	12.187	702	5.499	373	5.241	432	4.988	2565	7.821	3566	10.533	5326	15.34
	Literature review data
	A nationwide survey conducted in Japan between 1989 and 1991 reported that the average annual number of inpatients (and the number per 100,000 population) with encephalitis in large hospitals was estimated to be 2,200±400 (17.7±3.2), while it was 32,000±16,000 (258±129) for meningitis, and 650±50 (5.2±0.4) for myelitis. Among the inpatients with encephalitis, meningitis, and myelitis, an unknown …
	References
	Kamei S, Takasu T. Nationwide survey of the annual prevalence of viral and other neurological infections in Japanese inpatients. Intern Med. 2000 Nov;39(11):894-900. doi: 10.2169/internalmedicine.39.894. PMID: 11065239.
AI	Polyarteritis Nodosa			Actual cases from databases												Estimated cases in Japan
				Total cases	Male	Female	Gender missing	0-11	12-17	18-24	25-44	45-64	65-74*	75-*	Age missing	Total cases		Male		Female		0-11		12-17		18-24		25-44		45-64		65-74*		75-*
				N	N	N	N	N	N	N	N	N	N	N	N	N	per 100,000 population per year	N	per 100,000 population per year	N	per 100,000 population per year	N	per 100,000 population per year	N	per 100,000 population per year	N	per 100,000 population per year	N	per 100,000 population per year	N	per 100,000 population per year	N	per 100,000 population per year	N	per 100,000 population per year
	2019	MDV	New cases with confirmed or suspected diagnosis	481	199	282	0	2	8	12	77	139	102	131	10	2351.4	1.86372	972.824	1.58412	1378.57	2.12888	9.77713	0.0814625	39.1085	0.592733	58.6628	0.665337	376.419	1.28651	679.51	2.02211	498.633	2.8667	640.402	3.4635
			New cases with confirmed diagnosis	271	116	155	0	0	4	9	46	88	52	66	6	1324.8	1.05004	567.073	0.923407	757.727	1.17013	0	0	19.5543	0.296366	43.9971	0.499003	224.874	0.768563	430.194	1.28019	254.205	1.46145	322.645	1.74497
		JMDC	New cases with confirmed or suspected diagnosis	86	37	49	0	2	1	2	28	45	8		0	2960	2.294	1409	2.244	1551	2.341	33	0.27	18	0.268	50	0.564	643	2.143	1074	3.144	1142	3.078
			New cases with confirmed diagnosis	29	10	19	0	0	0	1	8	19	1		0	792	0.614	202	0.322	590	0.89	0	0	0	0	28	0.316	189	0.63	449	1.315	126	0.34
	2018	MDV	New cases with confirmed or suspected diagnosis	448	199	249	0	0	7	18	65	112	97	137	12	2440.83	1.93038	1084.21	1.76202	1356.62	2.08997	0	0	38.1379	0.569478	98.069	1.11721	354.138	1.18259	610.207	1.83422	528.483	3.00223	746.414	4.15205
			New cases with confirmed diagnosis	214	85	129	0	0	1	7	37	51	47	68	3	1165.93	0.9221	463.103	0.752622	702.828	1.08276	0	0	5.44828	0.081354	38.1379	0.434472	201.586	0.673166	277.862	0.835223	256.069	1.45469	370.483	2.06087
		JMDC	New cases with confirmed or suspected diagnosis	69	33	36	0	0	0	6	22	35	6		0	3054	2.361	1609	2.557	1445	2.176	0	0	0	0	195	2.217	640	2.082	1043	3.077	1176	3.203
			New cases with confirmed diagnosis	20	9	11	0	0	0	3	3	12	2		0	1198	0.926	721	1.146	477	0.718	0	0	0	0	80	0.91	100	0.325	298	0.879	720	1.961
	2017	MDV	New cases with confirmed or suspected diagnosis	409	193	216	0	3	2	15	58	119	89	114	9	2562.31	2.02225	1209.11	1.96109	1353.2	2.08022	18.7945	0.152838	12.5296	0.18345	93.9723	1.08176	363.36	1.18243	745.514	2.25838	557.569	3.15546	714.19	4.08552
			New cases with confirmed diagnosis	188	84	104	0	0	2	6	22	70	32	53	3	1177.79	0.929543	526.245	0.853532	651.542	1.00159	0	0	12.5296	0.18345	37.5889	0.432703	137.826	0.448507	438.538	1.32846	200.474	1.13455	332.036	1.89941
		JMDC	New cases with confirmed or suspected diagnosis	61	29	32	0	5	2	3	20	29	2		0	3816	2.944	1129	1.79	2687	4.038	141	1.132	61	0.876	104	1.194	750	2.379	1241	3.678	1519	4.196
			New cases with confirmed diagnosis	17	7	10	0	0	1	1	5	9	1		0	741	0.572	359	0.569	382	0.574	0	0	31	0.445	32	0.367	190	0.603	365	1.082	123	0.34
	2016	MDV	New cases with confirmed or suspected diagnosis	238	109	129	0	0	2	5	41	58	65	56	11	2034.56	1.60286	931.794	1.50859	1102.77	1.69221	0	0	17.0971	0.245578	42.7429	0.496375	350.491	1.11338	495.817	1.50741	555.657	3.14232	478.72	2.83149
			New cases with confirmed diagnosis	112	48	64	0	0	3	4	20	26	30	23	6	957.44	0.754288	410.331	0.664332	547.109	0.839549	0	0	25.6457	0.368367	34.1943	0.3971	170.971	0.543111	222.263	0.675735	256.457	1.4503	196.617	1.16293
		JMDC	New cases with confirmed or suspected diagnosis	69	31	38	0	3	5	3	20	34	4		0	4371	3.366	1545	2.446	2826	4.237	86	0.685	161	2.275	120	1.392	811	2.512	1850	5.482	1343	3.775
			New cases with confirmed diagnosis	23	13	10	0	2	1	2	8	10	0		0	1029	0.792	545	0.863	484	0.726	57	0.454	33	0.466	79	0.916	326	1.01	534	1.582	0	0
	2015	MDV	New cases with confirmed or suspected diagnosis	185	100	85	0	1	3	1	25	43	35	66	11	2245.36	1.76668	1213.71	1.9626	1031.65	1.58101	12.1371	0.0971434	36.4113	0.514647	12.1371	0.142404	303.427	0.942526	521.895	1.58424	424.798	2.42119	801.048	4.90808
			New cases with confirmed diagnosis	96	51	45	0	0	1	1	16	20	14	36	8	1165.16	0.916764	618.992	1.00092	546.169	0.837003	0	0	12.1371	0.171549	12.1371	0.142404	194.194	0.603217	242.742	0.736854	169.919	0.968477	436.935	2.67714
		JMDC	New cases with confirmed or suspected diagnosis	47	27	20	0	0	2	3	11	30	1		0	3371	2.595	1713	2.711	1658	2.485	0	0	95	1.335	222	2.564	632	1.927	2149	6.348	273	0.786
			New cases with confirmed diagnosis	12	5	7	0	0	0	0	3	9	0		0	880	0.677	332	0.525	548	0.821	0	0	0	0	0	0	159	0.485	721	2.13	0	0
	Literature review data
	The incidence of polyarteritis nodosa in Japan was reported to be 0.5 per 100,000 population per year.
	Based on the intractable patients registry of Ministry of Health, Labour and Welfare in Japan, the number of patients of polyarteritis nodosa was 2,366 in 2018 in Japan.
	References
	Arimura Y, Yoshizawa H, Shimizu H.【血管炎up to date】血管炎研究の進歩 側頭動脈炎、多発性動脈炎 ([Vasculitis up to date] Advances in Vasculitis Research Temporal Arteritis, Polyarteritis) (in Japanese). Heart. 2012;44(9):1110-1115
	Japan Intractable Diseases Information Centre, 特定医療費（指定難病）受給者証所持者数 (Number of holders of a certificate for specific medical expenses (designated intractable disease)) (in Japanese). 2018 [26th Feb 2021] Available from: https://www.nanbyou.or.jp/wp-content/uploads/upload_files/koufu20191.pdf
AJ	Preterm Labor			Actual cases from databases												Estimated cases in Japan
				Total cases	Male	Female	Gender missing	0-11	12-17	18-24	25-44	45-64	65-74*	75-*	Age missing	Total cases		Male		Female		0-11		12-17		18-24		25-44		45-64		65-74*		75-*
				N	N	N	N	N	N	N	N	N	N	N	N	N	per 100,000 population per year	N	per 100,000 population per year	N	per 100,000 population per year	N	per 100,000 population per year	N	per 100,000 population per year	N	per 100,000 population per year	N	per 100,000 population per year	N	per 100,000 population per year	N	per 100,000 population per year	N	per 100,000 population per year
	2019	MDV	New cases with confirmed or suspected diagnosis	27173	4	27169	0	9	98	2500	24468	98	0	0	0	132837	105.287	19.5543	0.0318416	132817	205.104	43.9971	0.366581	479.079	7.26098	12221.4	138.612	119613	408.809	479.079	1.42566	0	0	0	0
			New cases with confirmed diagnosis	27132	4	27128	0	9	97	2501	24427	98	0	0	0	132636	105.128	19.5543	0.0318416	132617	204.795	43.9971	0.366581	474.191	7.18688	12226.3	138.667	119413	408.124	479.079	1.42566	0	0	0	0
		JMDC	New cases with confirmed or suspected diagnosis	10389	1	10388	0	1	12	332	10011	33	0		0	301000	233.248	18	0.029	300982	454.271	18	0.147	219	3.267	11128	125.612	288887	962.892	748	2.19	0	0
			New cases with confirmed diagnosis	10267	1	10266	0	1	12	329	9892	33	0		0	297537	230.565	18	0.029	297519	449.045	18	0.147	219	3.267	11049	124.721	285503	951.613	748	2.19	0	0
	2018	MDV	New cases with confirmed or suspected diagnosis	25389	1	25388	0	6	101	2413	22798	70	0	1	0	138326	109.398	5.44828	0.00885438	138321	213.093	32.6897	0.268432	550.276	8.21675	13146.7	149.769	124210	414.779	381.379	1.14638	0	0	5.44828	0.0303069
			New cases with confirmed diagnosis	25324	1	25323	0	6	99	2409	22740	70	0	0	0	137972	109.118	5.44828	0.00885438	137967	212.547	32.6897	0.268432	539.379	8.05404	13124.9	149.52	123894	413.724	381.379	1.14638	0	0	0	0
		JMDC	New cases with confirmed or suspected diagnosis	9761	0	9761	0	0	9	257	9465	30	0		0	338658	261.842	0	0	338658	509.92	0	0	205	3.001	11418	129.809	326226	1061.07	809	2.387	0	0
			New cases with confirmed diagnosis	9656	0	9656	0	0	9	254	9364	29	0		0	335187	259.158	0	0	335187	504.693	0	0	205	3.001	11300	128.467	322900	1050.25	782	2.307	0	0
	2017	MDV	New cases with confirmed or suspected diagnosis	23826	2	23824	0	4	96	2295	21373	57	1	0	0	149266	117.805	12.5296	0.0203222	149253	229.44	25.0593	0.203784	601.423	8.80561	14377.8	165.509	133898	435.724	357.095	1.08175	6.26482	0.0354546	0	0
			New cases with confirmed diagnosis	23761	2	23759	0	4	96	2284	21320	56	1	0	0	148858	117.483	12.5296	0.0203222	148846	228.814	25.0593	0.203784	601.423	8.80561	14308.9	164.716	133566	434.644	350.83	1.06277	6.26482	0.0354546	0	0
		JMDC	New cases with confirmed or suspected diagnosis	7860	0	7860	0	0	11	211	7620	18	0		0	365043	281.658	0	0	365043	548.541	0	0	330	4.739	12244	140.574	351798	1115.76	671	1.988	0	0
			New cases with confirmed diagnosis	7782	0	7782	0	0	10	209	7545	18	0		0	361539	278.955	0	0	361539	543.276	0	0	300	4.308	12157	139.575	348411	1105.01	671	1.988	0	0
	2016	MDV	New cases with confirmed or suspected diagnosis	15833	6	15827	0	7	66	1495	14235	30	0	0	0	135350	106.631	51.2914	0.0830415	135298	207.618	59.84	0.482736	564.206	8.10408	12780.1	148.416	121689	386.559	256.457	0.779695	0	0	0	0
			New cases with confirmed diagnosis	15803	6	15797	0	7	66	1491	14209	30	0	0	0	135093	106.429	51.2914	0.0830415	135042	207.224	59.84	0.482736	564.206	8.10408	12745.9	148.019	121467	385.853	256.457	0.779695	0	0	0	0
		JMDC	New cases with confirmed or suspected diagnosis	7667	0	7667	0	0	7	219	7419	22	0		0	376794	290.166	0	0	376794	564.961	0	0	229	3.236	13378	155.177	362342	1122.47	845	2.504	0	0
			New cases with confirmed diagnosis	7618	0	7618	0	0	7	217	7373	21	0		0	374383	288.309	0	0	374383	561.346	0	0	229	3.236	13240	153.577	360108	1115.55	806	2.388	0	0
	2015	MDV	New cases with confirmed or suspected diagnosis	10853	9	10844	0	13	53	1063	9708	16	0	0	0	131724	103.642	109.234	0.176634	131615	201.699	157.782	1.26286	643.266	9.0921	12901.7	151.376	117827	366.002	194.194	0.589483	0	0	0	0
			New cases with confirmed diagnosis	10839	9	10830	0	13	53	1059	9698	16	0	0	0	131554	103.508	109.234	0.176634	131445	201.439	157.782	1.26286	643.266	9.0921	12853.2	150.806	117706	365.625	194.194	0.589483	0	0	0	0
		JMDC	New cases with confirmed or suspected diagnosis	5192	2	5190	0	3	9	159	5009	12	0		0	385787	296.95	85	0.135	385702	578.092	127	0.995	429	6.027	14334	165.52	370170	1128.64	727	2.147	0	0
			New cases with confirmed diagnosis	5160	2	5158	0	3	9	157	4979	12	0		0	383488	295.18	85	0.135	383403	574.646	127	0.995	429	6.027	14206	164.042	367999	1122.02	727	2.147	0	0
	Literature review data
	The national statistics (The vital statistics of the Ministry of Health Labour and Welfare) reported that the proportion of all births that were preterm in Japan was 5.6% in 2015, 5.8% in 2013 and 4.1% in 1980.
	References
	Ministry of Health Labour and Welfare. Ministry of Health Labour and Welfare Vital Statistics, Gestation period-based fertility rates 2015 (in Japanese) 2015 [5th Feb 2021]. Available from: https://www.mhlw.go.jp/toukei/saikin/hw/jinkou/kakutei15/index.html.
	Ministry of Health Labour and Welfare. Ministry of Health Labour and Welfare Vital Statistics, Gestation period-based fertility rates 2013 (in Japanese) 2013 [5th Feb 2021]. Available from: https://www.mhlw.go.jp/toukei/saikin/hw/jinkou/kakutei13/index.html.
	Nakai A. [Strategies for improving the prognosis of extremely preterm infants [1]] General Remarks: Changes in preterm delivery rates (in Japanese). Perinatal Medicine. 2017;47(7):845-8.
AK	Pulmonary Embolism			Actual cases from databases												Estimated cases in Japan
				Total cases	Male	Female	Gender missing	0-11	12-17	18-24	25-44	45-64	65-74*	75-*	Age missing	Total cases		Male		Female		0-11		12-17		18-24		25-44		45-64		65-74*		75-*
				N	N	N	N	N	N	N	N	N	N	N	N	N	per 100,000 population per year	N	per 100,000 population per year	N	per 100,000 population per year	N	per 100,000 population per year	N	per 100,000 population per year	N	per 100,000 population per year	N	per 100,000 population per year	N	per 100,000 population per year	N	per 100,000 population per year	N	per 100,000 population per year
	2019	MDV	New cases with confirmed or suspected diagnosis	21639	10898	10741	0	12	64	188	1479	4029	4754	10584	529	105784	83.8441	53275.6	86.7525	52508.1	81.086	58.6628	0.488775	312.868	4.74186	919.05	10.4236	7230.18	24.711	19696	58.6121	23240.2	133.611	51740.6	279.83
			New cases with confirmed diagnosis	9910	4431	5479	0	4	19	88	717	2002	2192	4658	230	48445.7	38.398	21661.2	35.2725	26784.4	41.3621	19.5543	0.162925	92.8827	1.40774	430.194	4.87914	3505.1	11.9796	9786.9	29.1242	10715.7	61.6059	22770.9	123.153
		JMDC	New cases with confirmed or suspected diagnosis	5832	3398	2434	0	38	159	242	1468	3251	674		0	266658	206.636	133128	212.018	133530	201.536	654	5.348	2871	42.825	5344	60.323	34308	114.352	74265	217.422	149216	402.232
			New cases with confirmed diagnosis	654	363	291	0	5	8	13	129	399	100		0	40188	31.142	16938	26.975	23250	35.091	87	0.711	141	2.103	298	3.364	3189	10.629	9249	27.078	27224	73.386
	2018	MDV	New cases with confirmed or suspected diagnosis	19563	9988	9575	0	16	67	177	1437	3676	4343	9222	625	106585	84.2946	54417.4	88.4375	52167.2	80.3673	87.1724	0.715819	365.034	5.45072	964.345	10.9859	7829.17	26.1443	20027.9	60.2016	23661.9	134.419	50244	279.49
			New cases with confirmed diagnosis	8361	3801	4560	0	12	30	69	609	1730	1850	3812	249	45553	36.0265	20708.9	33.6555	24844.1	38.2742	65.3793	0.536864	163.448	2.44062	375.931	4.28265	3318	11.0799	9425.52	28.3321	10079.3	57.259	20768.8	115.53
		JMDC	New cases with confirmed or suspected diagnosis	4513	2638	1875	0	22	92	155	1212	2517	515		0	270036	208.785	130305	207.086	139731	210.394	448	3.626	2057	30.113	4139	47.055	33786	109.891	71216	210.095	158390	431.439
			New cases with confirmed diagnosis	508	288	220	0	5	4	14	104	304	77		0	33728	26.078	14981	23.808	18747	28.227	102	0.826	89	1.303	380	4.32	2969	9.657	8620	25.43	21568	58.749
	2017	MDV	New cases with confirmed or suspected diagnosis	17330	8518	8812	0	19	81	205	1494	3341	3870	7825	495	108569	85.6861	53363.8	86.5522	55205.6	84.8651	119.032	0.967973	507.451	7.42973	1284.29	14.784	9359.64	30.4577	20930.8	63.4054	24244.9	137.209	49022.2	280.432
			New cases with confirmed diagnosis	7686	3317	4369	0	9	34	72	684	1628	1672	3391	196	48151.4	38.0025	20780.4	33.7043	27371	42.0762	56.3834	0.458513	213.004	3.11865	451.067	5.19244	4285.14	13.9445	10199.1	30.8962	10474.8	59.28	21244	121.526
		JMDC	New cases with confirmed or suspected diagnosis	3144	1873	1271	0	26	86	119	880	1706	327		0	251378	193.957	129584	205.503	121794	183.017	714	5.733	2605	37.412	4547	52.204	32930	104.44	71309	211.317	139273	384.7
			New cases with confirmed diagnosis	364	213	151	0	4	6	6	77	220	51		0	34949	26.966	16638	26.386	18311	27.515	109	0.875	182	2.614	199	2.285	2846	9.026	9451	28.007	22162	61.216
	2016	MDV	New cases with confirmed or suspected diagnosis	10527	5490	5037	0	12	30	86	752	2114	2433	4764	336	89990.8	70.8963	46931.7	75.983	43059.2	66.0751	102.583	0.827548	256.457	3.68367	735.177	8.53765	6428.53	20.421	18071.7	54.9425	20798.7	117.62	40725.4	240.879
			New cases with confirmed diagnosis	4010	1793	2217	0	4	9	21	297	863	919	1780	117	34279.8	27.0062	15327.6	24.8156	18952.2	29.0825	34.1943	0.275849	76.9371	1.1051	179.52	2.08478	2538.93	8.0652	7377.42	22.4292	7856.14	44.4276	15216.5	90.0009
		JMDC	New cases with confirmed or suspected diagnosis	2721	1603	1118	0	26	60	133	841	1389	272		0	247478	190.581	116702	184.77	130776	196.084	771	6.143	1918	27.107	5180	60.085	32800	101.609	63774	188.976	143035	402.027
			New cases with confirmed diagnosis	369	199	170	0	3	6	14	90	220	36		0	35340	27.215	17689	28.006	17651	26.466	91	0.725	194	2.742	529	6.136	3606	11.171	10668	31.612	20252	56.922
	2015	MDV	New cases with confirmed or suspected diagnosis	5071	2346	2725	0	2	16	34	334	986	1111	2426	162	61547.2	48.4262	28473.6	46.0425	33073.6	50.6852	24.2742	0.194287	194.194	2.74479	412.661	4.84174	4053.79	12.5921	11967.2	36.3269	13484.3	76.8556	29444.6	180.409
			New cases with confirmed diagnosis	2380	1014	1366	0	2	8	19	171	512	530	1070	68	28886.3	22.7281	12307	19.9007	16579.3	25.4077	24.2742	0.194287	97.0968	1.37239	230.605	2.70568	2075.44	6.44688	6214.19	18.8635	6432.66	36.6638	12986.7	79.5705
		JMDC	New cases with confirmed or suspected diagnosis	1656	971	685	0	14	34	64	524	864	156		0	199506	153.565	98936	156.552	100570	150.735	611	4.786	1601	22.494	3783	43.684	30787	93.869	60523	178.774	102201	294.352
			New cases with confirmed diagnosis	197	103	94	0	2	5	4	55	105	26		0	29190	22.468	12874	20.371	16316	24.454	88	0.689	236	3.316	216	2.494	3403	10.376	7734	22.845	17513	50.44
	Literature review data
	The incidence rate of pulmonary embolism in Japan was reported to be 61.9 per 1,000,000 population per year in 2006.
	References
	Sakuma M, Nakamura M, Yamada N, Ota S, Shirato K, Nakano T, et al. Venous thromboembolism: deep vein thrombosis with pulmonary embolism, deep vein thrombosis alone, and pulmonary embolism alone. Circ J. 2009 Feb;73(2):305-9. doi: 10.1253/circj.cj-08-0372. Epub 2008 Dec 18. PMID: 19096193.
AL	Reactive Arthritis			Actual cases from databases												Estimated cases in Japan
				Total cases	Male	Female	Gender missing	0-11	12-17	18-24	25-44	45-64	65-74*	75-*	Age missing	Total cases		Male		Female		0-11		12-17		18-24		25-44		45-64		65-74*		75-*
				N	N	N	N	N	N	N	N	N	N	N	N	N	per 100,000 population per year	N	per 100,000 population per year	N	per 100,000 population per year	N	per 100,000 population per year	N	per 100,000 population per year	N	per 100,000 population per year	N	per 100,000 population per year	N	per 100,000 population per year	N	per 100,000 population per year	N	per 100,000 population per year
	2019	MDV	New cases with confirmed or suspected diagnosis	130	51	79	0	5	4	7	32	42	22	18	0	635.513	0.503708	249.317	0.405981	386.196	0.596387	24.4428	0.203656	19.5543	0.296366	34.2199	0.388113	156.434	0.534653	205.32	0.610998	107.548	0.618307	87.9941	0.475901
			New cases with confirmed diagnosis	118	49	69	0	4	2	7	29	38	20	18	0	576.85	0.457212	239.54	0.39006	337.311	0.520895	19.5543	0.162925	9.77713	0.148183	34.2199	0.388113	141.768	0.484529	185.765	0.552807	97.7713	0.562098	87.9941	0.475901
		JMDC	New cases with confirmed or suspected diagnosis	45	22	23	0	4	1	2	22	15	1		0	1039	0.805	443	0.706	596	0.9	68	0.556	18	0.268	40	0.452	517	1.723	350	1.025	46	0.124
			New cases with confirmed diagnosis	30	12	18	0	2	1	1	16	9	1		0	729	0.565	256	0.408	473	0.714	34	0.278	18	0.268	19	0.214	387	1.29	225	0.659	46	0.124
	2018	MDV	New cases with confirmed or suspected diagnosis	127	64	63	0	7	3	10	39	27	19	22	0	691.931	0.547228	348.69	0.56668	343.241	0.528788	38.1379	0.313171	16.3448	0.244062	54.4828	0.620674	212.483	0.709553	147.103	0.442177	103.517	0.588066	119.862	0.666752
			New cases with confirmed diagnosis	117	59	58	0	6	3	9	37	25	19	18	0	637.448	0.504139	321.448	0.522408	316	0.48682	32.6897	0.268432	16.3448	0.244062	49.0345	0.558607	201.586	0.673166	136.207	0.409423	103.517	0.588066	98.069	0.545525
		JMDC	New cases with confirmed or suspected diagnosis	37	18	19	0	4	2	1	16	11	3		0	1229	0.95	506	0.804	723	1.089	81	0.656	45	0.659	22	0.25	454	1.477	320	0.944	307	0.836
			New cases with confirmed diagnosis	27	15	12	0	3	1	0	14	7	2		0	893	0.69	371	0.59	522	0.786	61	0.494	22	0.322	0	0	382	1.242	204	0.602	224	0.61
	2017	MDV	New cases with confirmed or suspected diagnosis	130	62	68	0	10	3	18	33	28	22	13	3	814.427	0.642769	388.419	0.629988	426.008	0.654883	62.6482	0.509459	18.7945	0.275175	112.767	1.29811	206.739	0.67276	175.415	0.531384	137.826	0.78	81.4427	0.465893
			New cases with confirmed diagnosis	119	57	62	0	8	3	16	32	26	21	10	3	745.514	0.588381	357.095	0.579182	388.419	0.597099	50.1186	0.407568	18.7945	0.275175	100.237	1.15388	200.474	0.652373	162.885	0.493428	131.561	0.744546	62.6482	0.358379
		JMDC	New cases with confirmed or suspected diagnosis	29	13	16	0	0	1	2	12	13	1		0	1213	0.936	438	0.695	775	1.165	0	0	30	0.431	74	0.85	443	1.405	522	1.547	144	0.398
			New cases with confirmed diagnosis	19	10	9	0	0	1	2	8	8	0		0	711	0.549	339	0.538	372	0.559	0	0	30	0.431	74	0.85	285	0.904	322	0.954	0	0
	2016	MDV	New cases with confirmed or suspected diagnosis	65	37	28	0	2	1	6	18	21	7	9	1	555.657	0.437756	316.297	0.512089	239.36	0.367302	17.0971	0.137925	8.54857	0.122789	51.2914	0.59565	153.874	0.4888	179.52	0.545786	59.84	0.338404	76.9371	0.455061
			New cases with confirmed diagnosis	64	37	27	0	2	1	6	17	21	7	9	1	547.109	0.431022	316.297	0.512089	230.811	0.354185	17.0971	0.137925	8.54857	0.122789	51.2914	0.59565	145.326	0.461645	179.52	0.545786	59.84	0.338404	76.9371	0.455061
		JMDC	New cases with confirmed or suspected diagnosis	28	9	19	0	2	1	3	15	7	0		0	1107	0.852	302	0.478	805	1.207	58	0.462	32	0.452	115	1.334	610	1.89	292	0.865	0	0
			New cases with confirmed diagnosis	12	4	8	0	0	1	1	7	3	0		0	482	0.371	136	0.215	346	0.519	0	0	32	0.452	41	0.476	276	0.855	133	0.394	0	0
	2015	MDV	New cases with confirmed or suspected diagnosis	29	20	9	0	0	1	2	6	9	8	3	0	351.976	0.276939	242.742	0.39252	109.234	0.167401	0	0	12.1371	0.171549	24.2742	0.284808	72.8226	0.226206	109.234	0.331584	97.0968	0.553416	36.4113	0.223095
			New cases with confirmed diagnosis	27	19	8	0	0	1	2	6	8	7	3	0	327.702	0.25784	230.605	0.372894	97.0968	0.1488	0	0	12.1371	0.171549	24.2742	0.284808	72.8226	0.226206	97.0968	0.294742	84.9597	0.484239	36.4113	0.223095
		JMDC	New cases with confirmed or suspected diagnosis	14	6	8	0	3	0	0	3	8	0		0	924	0.711	283	0.448	641	0.961	128	1.003	0	0	0	0	203	0.619	593	1.752	0	0
			New cases with confirmed diagnosis	11	6	5	0	3	0	0	2	6	0		0	586	0.451	283	0.448	303	0.454	128	1.003	0	0	0	0	136	0.415	322	0.951	0	0
	Literature review data
	The nationwide questionnaire survey conducted by the Japan Spondyloarthritis Society in 1999 reported that 4% of spondyloarthritis was reactive arthritis, and the prevalence of spondyloarthritis in Japan was less than 0.0095%.
	References
	Fujita T, Inoue K, Komiya Y, Kawasaki T, Sitikawa K. わが国における脊椎関節炎の有病率 (Prevalence rate of Spondyloarthritis in Japan) (in Japanese). The Journal of Japan Spondyloarthritis Society. 2010;2(1):47-52
AM	Rheumatoid Arthritis			Actual cases from databases												Estimated cases in Japan
				Total cases	Male	Female	Gender missing	0-11	12-17	18-24	25-44	45-64	65-74*	75-*	Age missing	Total cases		Male		Female		0-11		12-17		18-24		25-44		45-64		65-74*		75-*
				N	N	N	N	N	N	N	N	N	N	N	N	N	per 100,000 population per year	N	per 100,000 population per year	N	per 100,000 population per year	N	per 100,000 population per year	N	per 100,000 population per year	N	per 100,000 population per year	N	per 100,000 population per year	N	per 100,000 population per year	N	per 100,000 population per year	N	per 100,000 population per year
	2019	MDV	New cases with confirmed or suspected diagnosis	56503	22197	34306	0	171	328	679	5009	14062	13693	21189	1372	276218	218.931	108511	176.697	167707	258.983	835.944	6.96504	1603.45	24.302	3319.33	37.647	24486.8	83.6898	68743	204.568	66939.1	384.84	103584	560.215
			New cases with confirmed diagnosis	35150	11228	23922	0	54	129	340	2856	9454	8538	12980	799	171833	136.195	54888.8	89.3794	116944	180.592	263.982	2.19949	630.625	9.55781	1662.11	18.8512	13961.7	47.7177	46216.5	137.533	41738.6	239.959	63453.5	343.178
		JMDC	New cases with confirmed or suspected diagnosis	34384	13865	20519	0	383	749	1005	8365	20804	3078		0	1405579	1089.2	488211	777.517	917368	1384.58	6591	53.901	13467	200.88	23059	260.289	199110	663.656	496210	1452.73	667142	1798.37
			New cases with confirmed diagnosis	8001	3128	4873	0	44	140	194	1829	5031	763		0	346481	268.492	111066	176.882	235415	355.311	757	6.191	2509	37.425	4635	52.32	43636	145.444	120481	352.727	174463	470.289
	2018	MDV	New cases with confirmed or suspected diagnosis	47704	19162	28542	0	148	325	604	4452	11730	11661	17271	1513	259905	205.551	104400	169.668	155505	239.566	806.345	6.62132	1770.69	26.44	3290.76	37.4887	24255.7	80.9982	63908.3	192.101	63532.3	360.918	94097.2	523.431
			New cases with confirmed diagnosis	28239	9261	18978	0	44	138	281	2494	7449	6822	10116	895	153854	121.678	50456.5	82.0004	103397	159.291	239.724	1.9685	751.862	11.2268	1530.97	17.4409	13588	45.375	40584.2	121.992	37168.1	211.147	55114.8	306.585
		JMDC	New cases with confirmed or suspected diagnosis	25871	10612	15259	0	298	582	751	6662	15410	2168		0	1305483	1009.37	465053	739.083	840430	1265.44	6138	49.676	12969	189.855	21155	240.507	190143	618.452	457095	1348.48	617983	1683.33
			New cases with confirmed diagnosis	6231	2450	3781	0	43	80	150	1580	3881	497		0	316129	244.423	102611	163.074	213518	321.495	887	7.179	1788	26.175	4400	50.023	45105	146.707	115049	339.408	148900	405.589
	2017	MDV	New cases with confirmed or suspected diagnosis	42013	16609	25404	0	145	257	536	4050	10712	10222	14837	1254	263204	207.728	104052	168.766	159152	244.657	908.399	7.38716	1610.06	23.5733	3357.94	38.6548	25372.5	82.566	67108.8	203.292	64039	362.417	92951.2	531.727
			New cases with confirmed diagnosis	24614	8041	16573	0	40	92	255	2205	6746	5983	8591	702	154202	121.701	50375.4	81.7054	103827	159.608	250.593	2.03784	576.364	8.43871	1597.53	18.3899	13813.9	44.9526	42262.5	128.025	37482.4	212.125	53821.1	307.883
		JMDC	New cases with confirmed or suspected diagnosis	17808	7262	10546	0	203	435	556	4822	10401	1391		0	1338983	1033.13	475323	753.799	863660	1297.8	5633	45.23	13125	188.496	21395	245.637	184537	585.274	458203	1357.84	656090	1812.25
			New cases with confirmed diagnosis	4473	1717	2756	0	28	68	105	1204	2737	331		0	319462	246.489	103501	164.139	215961	324.519	775	6.223	2047	29.398	4008	46.016	46183	146.473	121907	361.259	144542	399.254
	2016	MDV	New cases with confirmed or suspected diagnosis	26503	10404	16099	0	100	146	368	2521	6585	6677	9253	853	226563	178.49	88939.3	143.994	137623	211.186	854.857	6.89623	1248.09	17.9272	3145.87	36.5332	21550.9	68.4592	56292.3	171.143	57078.8	322.789	79099.9	467.853
			New cases with confirmed diagnosis	15365	4939	10426	0	23	54	161	1381	4063	3877	5330	476	131349	103.479	42221.4	68.357	89127.4	136.768	196.617	1.58613	461.623	6.63061	1376.32	15.9833	11805.6	37.5018	34732.8	105.597	33142.8	187.428	45563.9	269.497
		JMDC	New cases with confirmed or suspected diagnosis	16706	6594	10112	0	182	399	500	4847	9482	1296		0	1332830	1026.4	447483	708.482	885347	1327.48	5354	42.656	12776	180.561	20377	236.362	195071	604.296	455848	1350.78	643404	1808.41
			New cases with confirmed diagnosis	4189	1593	2596	0	32	69	89	1143	2505	351		0	353611	272.313	113182	179.197	240429	360.497	946	7.537	2210	31.234	3690	42.802	45952	142.351	121466	359.93	179347	504.089
	2015	MDV	New cases with confirmed or suspected diagnosis	17988	6758	11230	0	77	117	216	1801	4718	4446	6024	589	218322	171.779	82022.5	132.632	136300	208.879	934.556	7.48004	1420.04	20.0712	2621.61	30.7593	21858.9	67.8996	57262.8	173.824	53961.5	307.561	73113.9	447.974
			New cases with confirmed diagnosis	10439	3217	7222	0	20	38	88	954	2928	2543	3535	333	126699	99.6885	39045	63.1368	87654.1	134.33	242.742	1.94287	461.21	6.51886	1068.06	12.5316	11578.8	35.9668	35537.4	107.875	30864.6	175.917	42904.6	262.88
		JMDC	New cases with confirmed or suspected diagnosis	11132	4406	6726	0	123	273	280	3288	6169	999		0	1363880	1049.81	473023	748.491	890857	1335.22	5403	42.323	12845	180.469	16874	194.85	197618	602.532	454970	1343.9	676170	1947.46
			New cases with confirmed diagnosis	2834	1104	1730	0	13	46	52	810	1635	278		0	374849	288.53	120898	191.304	253951	380.623	584	4.575	2173	30.53	3329	38.441	48707	148.506	122140	360.78	197916	570.024
	Literature review data
	The incidence rate of rheumatoid arthritis is estimated to be 40 per 100,000 population per year and the prevalence is estimated to be 0.6~1.0%, and the number of patients is estimated to be 706,000-1,240,000 in Japan. The ratio of male: female is estimated to be 1 : 3.
	The Patient Survey of the Ministry of Health Labour and Welfare reported that the number of the patients visiting medical facilities was 373,000 in 2018 in Japan.
	References
	Funakubo Y, Mimura T.【非専門医にもできる! リウマチ・膠原病診断】膠原病の疫学 ([Even non-specialists can do it! Diagnosis of Rheumatism and Collagen Diseases] Epidemiology of Collagen Diseases) (in Japanese). Internal Medicine. 2017;119(2):187-194
	Ministry of Health Labour and Welfare. 平成 30 年（2018）患者調査の概況 (Patient survey overview in 2018) (in Japanese). 2019 [26th Feb 2021] Available from: https://www.mhlw.go.jp/toukei/saikin/hw/kanja/14/dl/kanja.pdf
AN	Seizure			Actual cases from databases												Estimated cases in Japan
				Total cases	Male	Female	Gender missing	0-11	12-17	18-24	25-44	45-64	65-74*	75-*	Age missing	Total cases		Male		Female		0-11		12-17		18-24		25-44		45-64		65-74*		75-*
				N	N	N	N	N	N	N	N	N	N	N	N	N	per 100,000 population per year	N	per 100,000 population per year	N	per 100,000 population per year	N	per 100,000 population per year	N	per 100,000 population per year	N	per 100,000 population per year	N	per 100,000 population per year	N	per 100,000 population per year	N	per 100,000 population per year	N	per 100,000 population per year
	2019	MDV	New cases with confirmed or suspected diagnosis	55373	29562	25811	0	4168	1866	2415	6325	10857	9359	19354	1029	270694	214.552	144516	235.325	126179	194.853	20375.5	169.768	9122.06	138.255	11805.9	133.899	30920.2	105.677	53075.1	157.943	45752.1	263.034	94613.2	511.7
			New cases with confirmed diagnosis	53234	28478	24756	0	4292	1944	2395	6156	10501	8913	18060	973	260238	206.265	139216	226.696	121021	186.888	20981.7	174.818	9503.37	144.034	11708.1	132.79	30094	102.854	51334.8	152.764	43571.8	250.499	88287.4	477.488
		JMDC	New cases with confirmed or suspected diagnosis	9959	5692	4267	0	1935	1240	915	2188	3129	552		0	329112	255.033	158494	252.415	170618	257.513	33178	271.328	22140	330.251	20634	232.916	50942	169.795	70431	206.198	131787	355.25
			New cases with confirmed diagnosis	6381	3565	2816	0	834	607	585	1590	2348	417		0	231540	179.423	107767	171.628	123773	186.81	14297	116.92	10850	161.844	13329	150.457	37206	124.012	53149	155.602	102709	276.866
	2018	MDV	New cases with confirmed or suspected diagnosis	48377	26031	22346	0	4140	1771	2056	5573	9331	8150	16322	1034	263571	208.451	141824	230.488	121747	187.56	22555.9	185.218	9648.9	144.078	11201.7	127.611	30363.2	101.393	50837.9	152.813	44403.4	252.249	88926.8	494.67
			New cases with confirmed diagnosis	45759	24653	21106	0	4045	1742	2010	5373	8913	7677	15054	945	249308	197.17	134316	218.287	114991	177.152	22038.3	180.968	9490.9	141.719	10951	124.755	29273.6	97.7546	48560.5	145.968	41826.4	237.61	82018.3	456.24
		JMDC	New cases with confirmed or suspected diagnosis	8188	4634	3554	0	1616	1038	681	1946	2534	373		0	322897	249.656	159430	253.373	163467	246.133	33049	267.473	22965	336.188	18641	211.926	54211	176.325	70951	209.314	123080	335.258
			New cases with confirmed diagnosis	5213	2892	2321	0	678	525	431	1423	1876	280		0	230146	177.943	109063	173.328	121083	182.315	13890	112.415	11637	170.356	11995	136.369	39861	129.65	52456	154.751	100307	273.227
	2017	MDV	New cases with confirmed or suspected diagnosis	42694	23070	19624	0	3983	1645	1810	5003	8190	7229	13905	929	267470	211.095	144529	234.416	122941	188.992	24952.8	202.918	10305.6	150.888	11339.3	130.532	31342.9	101.994	51308.9	155.43	45288.4	256.301	87112.4	498.326
			New cases with confirmed diagnosis	40327	21814	18513	0	3793	1600	1763	4865	7833	6769	12859	845	252641	199.392	136661	221.654	115981	178.292	23762.5	193.238	10023.7	146.76	11044.9	127.143	30478.4	99.1811	49072.4	148.655	42406.6	239.992	80559.3	460.839
		JMDC	New cases with confirmed or suspected diagnosis	5736	3288	2448	0	1211	774	432	1437	1634	248		0	321932	248.395	163177	258.777	158755	238.557	33146	266.147	23296	334.568	16240	186.452	53841	170.761	66648	197.505	128761	355.664
			New cases with confirmed diagnosis	3605	2003	1602	0	509	368	293	1031	1212	192		0	224469	173.195	112598	178.565	111871	168.106	13982	112.269	11105	159.486	11055	126.923	38906	123.394	50075	148.392	99346	274.414
	2016	MDV	New cases with confirmed or suspected diagnosis	28167	15056	13111	0	2677	1191	1239	3497	5492	4741	8700	630	240788	189.697	128707	208.379	112080	171.989	22884.5	184.612	10181.3	146.242	10591.7	123.002	29894.4	94.963	46948.8	142.736	40528.8	229.196	74372.6	439.892
			New cases with confirmed diagnosis	26383	14109	12274	0	2446	1157	1210	3379	5233	4435	7945	578	225537	177.682	120612	195.272	104925	161.01	20909.8	168.682	9890.7	142.067	10343.8	120.123	28885.6	91.7586	44734.7	136.005	37912.9	214.403	67918.4	401.718
		JMDC	New cases with confirmed or suspected diagnosis	5505	3128	2377	0	1204	725	445	1361	1527	243		0	329572	253.801	153487	243.01	176085	264.02	35041	279.176	23109	326.596	17269	200.311	53616	166.093	69352	205.505	131185	368.72
			New cases with confirmed diagnosis	3400	1862	1538	0	448	357	284	989	1139	183		0	224644	172.997	101470	160.653	123174	184.686	13083	104.234	11386	160.917	11166	129.519	39405	122.07	51865	153.687	97739	274.714
	2015	MDV	New cases with confirmed or suspected diagnosis	19588	10613	8975	0	1580	789	873	2532	3983	3452	5914	465	237741	187.058	128811	208.29	108930	166.936	19176.6	153.487	9576.17	135.352	10595.7	124.319	30731.1	95.459	48342.1	146.745	41897.3	238.799	71778.8	439.794
			New cases with confirmed diagnosis	18312	9952	8360	0	1492	745	840	2426	3831	3183	5383	412	222255	174.873	120788	195.318	101466	155.496	18108.5	144.938	9042.14	127.804	10195.2	119.619	29444.6	91.4627	46497.2	141.144	38632.4	220.19	65334	400.306
		JMDC	New cases with confirmed or suspected diagnosis	3813	2197	1616	0	845	463	348	967	1002	188		0	344259	264.984	176641	279.509	167618	251.227	36828	288.482	21714	305.076	20389	235.439	56898	173.481	68517	202.387	139913	402.968
			New cases with confirmed diagnosis	2363	1312	1051	0	345	231	222	684	734	147		0	243226	187.217	123263	195.046	119963	179.801	15081	118.133	10856	152.524	13315	153.753	40864	124.593	50846	150.19	112264	323.335
	Literature review data
	The Japan Epilepsy Society noted that the incidence of epilepsy in developed countries is regarded as 45 per 100,000 population per year.
	The Ministry of Health Labour and Welfare estimated the prevalence of the epilepsy in Japan to be 5-8 per 1,000 population in Japan.
	References
	Hirose G. The history and epidemiology of epilepsy (Special edition: The forefront of epilepsy treatment) (in Japanese). The Journal of the Japan Medical Association. 2019;148(9):1699-702.
	Ministry of Health Labour and Welfare. Measures for epilepsy (in Japanese) [4th Feb 2021]. Available from: https://www.mhlw.go.jp/stf/seisakunitsuite/bunya/0000070789_00008.html
AO	Spontaneous Abortion			Actual cases from databases												Estimated cases in Japan
				Total cases	Male	Female	Gender missing	0-11	12-17	18-24	25-44	45-64	65-74*	75-*	Age missing	Total cases		Male		Female		0-11		12-17		18-24		25-44		45-64		65-74*		75-*
				N	N	N	N	N	N	N	N	N	N	N	N	N	per 100,000 population per year	N	per 100,000 population per year	N	per 100,000 population per year	N	per 100,000 population per year	N	per 100,000 population per year	N	per 100,000 population per year	N	per 100,000 population per year	N	per 100,000 population per year	N	per 100,000 population per year	N	per 100,000 population per year
	2019	MDV	New cases with confirmed or suspected diagnosis	3962	0	3962	0	0	13	339	3520	90	0	0	0	19368.5	15.3515	0	0	19368.5	29.9099	0	0	63.5513	0.963191	1657.22	18.7958	17207.7	58.8118	439.971	1.30928	0	0	0	0
			New cases with confirmed diagnosis	3913	0	3913	0	0	13	333	3478	89	0	0	0	19128.9	15.1616	0	0	19128.9	29.54	0	0	63.5513	0.963191	1627.89	18.4631	17002.4	58.1101	435.082	1.29473	0	0	0	0
		JMDC	New cases with confirmed or suspected diagnosis	2958	2	2956	0	1	6	123	2739	89	0		0	82431	63.877	36	0.057	82395	124.359	17	0.139	110	1.641	3643	41.122	76629	255.413	2032	5.949	0	0
			New cases with confirmed diagnosis	2778	2	2776	0	0	5	98	2601	74	0		0	77494	60.051	36	0.057	77458	116.907	0	0	92	1.372	3021	34.101	72711	242.354	1670	4.889	0	0
	2018	MDV	New cases with confirmed or suspected diagnosis	3615	0	3615	0	0	16	305	3236	57	0	0	1	19695.5	15.5766	0	0	19695.5	30.3423	0	0	87.1724	1.30166	1661.72	18.9306	17630.6	58.8747	310.552	0.933485	0	0	0	0
			New cases with confirmed diagnosis	3547	0	3547	0	0	16	292	3181	57	0	0	1	19325	15.2836	0	0	19325	29.7716	0	0	87.1724	1.30166	1590.9	18.1237	17331	57.8741	310.552	0.933485	0	0	0	0
		JMDC	New cases with confirmed or suspected diagnosis	2593	0	2593	0	0	2	106	2413	72	0		0	86554	66.921	0	0	86554	130.325	0	0	45	0.659	4106	46.68	80444	261.649	1959	5.779	0	0
			New cases with confirmed diagnosis	2466	0	2466	0	0	1	97	2303	65	0		0	82278	63.615	0	0	82278	123.887	0	0	23	0.337	3772	42.883	76723	249.546	1760	5.192	0	0
	2017	MDV	New cases with confirmed or suspected diagnosis	3356	0	3356	0	0	20	297	2994	45	0	0	0	21024.7	16.5933	0	0	21024.7	32.3204	0	0	125.296	1.8345	1860.65	21.4188	18756.9	61.0377	281.917	0.854009	0	0	0	0
			New cases with confirmed diagnosis	3293	0	3293	0	0	20	289	2939	45	0	0	0	20630.1	16.2818	0	0	20630.1	31.7137	0	0	125.296	1.8345	1810.53	20.8419	18412.3	59.9164	281.917	0.854009	0	0	0	0
		JMDC	New cases with confirmed or suspected diagnosis	1909	0	1909	0	0	5	80	1787	37	0		0	85721	66.14	0	0	85721	128.811	0	0	152	2.183	4080	46.843	80098	254.037	1391	4.122	0	0
			New cases with confirmed diagnosis	1810	0	1810	0	0	3	73	1703	31	0		0	81438	62.836	0	0	81438	122.375	0	0	90	1.293	3806	43.697	76391	242.28	1151	3.411	0	0
	2016	MDV	New cases with confirmed or suspected diagnosis	2463	0	2463	0	0	8	187	2240	28	0	0	0	21055.1	16.5876	0	0	21055.1	32.3095	0	0	68.3886	0.982312	1598.58	18.5644	19148.8	60.8285	239.36	0.727715	0	0	0	0
			New cases with confirmed diagnosis	2398	0	2398	0	0	8	177	2188	25	0	0	0	20499.5	16.1498	0	0	20499.5	31.4568	0	0	68.3886	0.982312	1513.1	17.5717	18704.3	59.4164	213.714	0.649745	0	0	0	0
		JMDC	New cases with confirmed or suspected diagnosis	1867	0	1867	0	0	1	60	1777	29	0		0	88172	67.901	0	0	88172	132.204	0	0	32	0.452	3144	36.469	83881	259.849	1115	3.304	0	0
			New cases with confirmed diagnosis	1737	0	1737	0	0	1	49	1662	25	0		0	82057	63.191	0	0	82057	123.035	0	0	32	0.452	2656	30.808	78410	242.901	959	2.842	0	0
	2015	MDV	New cases with confirmed or suspected diagnosis	1823	0	1823	0	0	10	167	1625	21	0	0	0	22125.9	17.409	0	0	22125.9	33.9079	0	0	121.371	1.71549	2026.9	23.7815	19722.8	61.2642	254.879	0.773697	0	0	0	0
			New cases with confirmed diagnosis	1795	0	1795	0	0	10	164	1600	21	0	0	0	21786.1	17.1416	0	0	21786.1	33.3871	0	0	121.371	1.71549	1990.48	23.3543	19419.4	60.3217	254.879	0.773697	0	0	0	0
		JMDC	New cases with confirmed or suspected diagnosis	1313	0	1313	0	0	1	48	1225	39	0		0	93626	72.066	0	0	93626	140.327	0	0	48	0.674	3765	43.476	87561	266.971	2252	6.652	0	0
			New cases with confirmed diagnosis	1212	0	1212	0	0	0	41	1142	29	0		0	86794	66.807	0	0	86794	130.087	0	0	0	0	3279	37.864	81856	249.577	1659	4.9	0	0
	Literature review data
	A survey conducted in Denmark between 1978 and 1992 reported that the proportion of incidence of spontaneous abortion among pregnancies was 13.3% among 12-19 years old pregnant women, 11.1% among 20-24 years, 11.9% among 25-29 years, 15.0% among 30-34 years, 24.6% among 35-39 years, 51.0% among 40-44 years, and 93.4% among 45 years or older.
	A survey conducted in Aichi, Japan, between 2007 and 2010 reported that 38.3% of the women with a history of pregnancy had experienced at least one spontaneous abortion.
	References
	Nybo Andersen AM, Wohlfahrt J, Christens P, Olsen J, Melbye M. Maternal age and fetal loss: population based register linkage study. BMJ. 2000 Jun 24;320(7251):1708-12. doi: 10.1136/bmj.320.7251.1708. PMID: 10864550; PMCID: PMC27416.
	Sugiura-Ogasawara M, Suzuki S, Ozaki Y, Katano K, Suzumori N, Kitaori T. Frequency of recurrent spontaneous abortion and its influence on further marital relationship and illness: the Okazaki Cohort Study in Japan. J Obstet Gynaecol Res. 2013 Jan;39(1):126-31. doi: 10.1111/j.1447-0756.2012.01973.x. Epub 2012 Aug 13. PMID: 22889462.
AP	Stroke			Actual cases from databases												Estimated cases in Japan
				Total cases	Male	Female	Gender missing	0-11	12-17	18-24	25-44	45-64	65-74*	75-*	Age missing	Total cases		Male		Female		0-11		12-17		18-24		25-44		45-64		65-74*		75-*
				N	N	N	N	N	N	N	N	N	N	N	N	N	per 100,000 population per year	N	per 100,000 population per year	N	per 100,000 population per year	N	per 100,000 population per year	N	per 100,000 population per year	N	per 100,000 population per year	N	per 100,000 population per year	N	per 100,000 population per year	N	per 100,000 population per year	N	per 100,000 population per year
	2019	MDV	New cases with confirmed or suspected diagnosis	175027	93536	81491	0	870	758	1368	8047	31184	37341	91148	4311	855631	678.173	457257	744.584	398374	615.192	4253.05	35.4362	3705.53	56.1614	6687.55	75.8484	39338.3	134.448	152445	453.651	182544	1049.46	445583	2409.86
			New cases with confirmed diagnosis	138452	76036	62416	0	301	202	359	3816	23167	29999	77103	3505	676831	536.457	371707	605.277	305125	471.191	1471.46	12.2601	987.49	14.9665	1754.99	19.9047	18654.8	63.7573	113253	337.023	146652	843.118	376923	2038.52
		JMDC	New cases with confirmed or suspected diagnosis	56711	31128	25583	0	1209	2155	2379	13908	31312	5748		0	2506567	1942.37	1110916	1769.23	1395651	2106.45	20754	169.725	38631	576.238	53169	600.169	319134	1063.71	724594	2121.36	1350285	3639.88
			New cases with confirmed diagnosis	9402	5712	3690	0	84	105	118	1318	6085	1692		0	579685	449.205	285027	453.93	294658	444.727	1440	11.776	1890	28.192	2823	31.866	29695	98.977	141819	415.197	402018	1083.69
	2018	MDV	New cases with confirmed or suspected diagnosis	156015	83750	72265	0	874	724	1214	7506	27767	33843	79344	4743	850013	672.25	456293	741.554	393720	606.553	4761.79	39.1016	3944.55	58.9003	6614.21	75.3498	40894.8	136.562	151282	454.738	184386	1047.47	432288	2404.67
			New cases with confirmed diagnosis	120375	66266	54109	0	306	179	275	3564	20359	26446	65484	3762	655836	518.681	361035	586.744	294801	454.161	1667.17	13.69	975.241	14.5624	1498.28	17.0685	19417.7	64.8422	110921	333.418	144085	818.526	356775	1984.62
		JMDC	New cases with confirmed or suspected diagnosis	46393	25835	20558	0	1069	1671	1825	11947	25471	4410		0	2546686	1969.03	1155767	1836.8	1390919	2094.32	21996	178.019	37156	543.932	50117	569.77	327682	1065.81	732382	2160.61	1377353	3751.78
			New cases with confirmed diagnosis	7932	4858	3074	0	80	109	115	1155	5121	1352		0	633246	489.609	323669	514.389	309577	466.132	1647	13.33	2421	35.441	3247	36.915	31182	101.421	148661	438.567	446088	1215.1
	2017	MDV	New cases with confirmed or suspected diagnosis	139659	74614	65045	0	906	690	1179	7071	25608	30674	69440	4091	874939	690.527	467443	758.16	407495	626.424	5675.93	46.157	4322.73	63.2903	7386.23	85.0262	44298.6	144.154	160430	485.988	192167	1087.53	435029	2488.58
			New cases with confirmed diagnosis	106428	58324	48104	0	285	150	288	3314	18648	23860	56705	3178	666752	526.22	365389	592.636	301363	463.272	1785.47	14.5196	939.723	13.7588	1804.27	20.7698	20761.6	67.5614	116826	353.901	149479	845.946	355247	2032.19
		JMDC	New cases with confirmed or suspected diagnosis	33172	18549	14623	0	819	1341	1338	9236	17423	3015		0	2669208	2059.49	1199245	1901.84	1469963	2208.88	22560	181.147	40447	580.885	50736	582.503	340077	1078.58	741929	2198.63	1473459	4069.99
			New cases with confirmed diagnosis	5501	3292	2209	0	48	76	71	840	3502	964		0	681381	525.737	327898	520.003	353483	531.17	1323	10.623	2291	32.902	2738	31.435	31172	98.865	153832	455.866	490025	1353.55
	2016	MDV	New cases with confirmed or suspected diagnosis	95517	51082	44435	0	538	432	719	4941	17376	21773	46621	3117	816534	643.279	436678	706.988	379856	582.896	4599.13	37.1017	3692.98	53.0449	6146.42	71.3787	42238.5	134.176	148540	451.599	186128	1052.58	398543	2357.27
			New cases with confirmed diagnosis	73218	40156	33062	0	198	107	155	2422	12701	16887	38316	2432	625909	493.102	343276	555.769	282633	433.706	1692.62	13.6545	914.697	13.1384	1325.03	15.3876	20704.6	65.7708	108575	330.097	144360	816.376	327547	1937.35
		JMDC	New cases with confirmed or suspected diagnosis	30846	17361	13485	0	755	1225	1149	8937	15928	2852		0	2645059	2036.94	1200802	1901.18	1444257	2165.5	22154	176.504	39208	554.121	45653	529.55	344331	1066.68	739309	2190.74	1454404	4087.88
			New cases with confirmed diagnosis	5088	3074	2014	0	37	47	51	763	3255	935		0	686236	528.465	345827	547.534	340409	510.406	1077	8.581	1514	21.397	1979	22.955	28998	89.831	158044	468.319	494624	1390.23
	2015	MDV	New cases with confirmed or suspected diagnosis	69746	37058	32688	0	340	297	523	3636	13380	16242	33147	2181	846514	666.048	449777	727.299	396737	607.999	4126.61	33.0288	3604.72	50.9501	6347.7	74.4773	44130.5	137.081	162394	492.956	197131	1123.57	402308	2464.97
			New cases with confirmed diagnosis	53151	29003	24148	0	115	93	155	1848	9932	12437	26866	1705	645099	507.572	352012	569.212	293087	449.154	1395.77	11.1715	1128.75	15.9541	1881.25	22.0726	22429.4	69.6715	120546	365.922	150949	860.354	326075	1997.89
		JMDC	New cases with confirmed or suspected diagnosis	21710	12072	9638	0	505	760	787	6272	11170	2216		0	2876881	2214.4	1251747	1980.71	1625134	2435.76	22191	173.827	35716	501.8	45625	526.848	361219	1101.35	796999	2354.2	1615131	4651.79
			New cases with confirmed diagnosis	3617	2206	1411	0	21	30	38	561	2233	734		0	747038	575.013	363290	574.855	383748	575.163	927	7.261	1407	19.768	2136	24.665	31866	97.159	165441	488.684	545261	1570.42
	Literature review data
	The incidence rate of stroke among men in Japan was reported to be 4.22 per 1,000 person-years and that among women was 2.12 per 1,000 person-years.
	References
	Hata J, Ninomiya T, Hirakawa Y, Nagata M, Mukai N, Gotoh S, et al. Secular trends in cardiovascular disease and its risk factors in Japanese: half-century data from the Hisayama Study (1961-2009). Circulation 2013; 128: 1198-1205
AQ	Systemic Lupus Erythematous			Actual cases from databases												Estimated cases in Japan
				Total cases	Male	Female	Gender missing	0-11	12-17	18-24	25-44	45-64	65-74*	75-*	Age missing	Total cases		Male		Female		0-11		12-17		18-24		25-44		45-64		65-74*		75-*
				N	N	N	N	N	N	N	N	N	N	N	N	N	per 100,000 population per year	N	per 100,000 population per year	N	per 100,000 population per year	N	per 100,000 population per year	N	per 100,000 population per year	N	per 100,000 population per year	N	per 100,000 population per year	N	per 100,000 population per year	N	per 100,000 population per year	N	per 100,000 population per year
	2019	MDV	New cases with confirmed or suspected diagnosis	41366	17781	23585	0	611	606	901	5141	10633	9425	13111	938	202220	160.28	86923.5	141.544	115297	178.048	2986.91	24.8868	2962.47	44.8995	4404.6	49.9557	25132.1	85.8953	51980.1	154.684	46074.7	264.889	64094	346.641
			New cases with confirmed diagnosis	6817	2156	4661	0	130	190	294	1431	2099	1219	1357	97	33325.3	26.4137	10539.7	17.1626	22785.6	35.1868	635.513	5.29506	928.827	14.0774	1437.24	16.3008	6995.53	23.909	10261.1	30.5353	5959.16	34.2599	6633.78	35.8777
		JMDC	New cases with confirmed or suspected diagnosis	23467	10909	12558	0	1097	1205	1104	6473	11793	1795		0	888897	688.816	356650	567.995	532247	803.319	18834	154.024	21565	321.674	24887	280.923	153352	511.139	274584	803.888	395675	1066.6
			New cases with confirmed diagnosis	1367	502	865	0	59	69	90	402	669	78		0	48252	37.391	15023	23.925	33229	50.152	1015	8.301	1237	18.452	2116	23.885	9755	32.514	16026	46.919	18103	48.799
	2018	MDV	New cases with confirmed or suspected diagnosis	35130	15172	19958	0	618	534	749	4455	8869	8257	10651	997	191398	151.371	82661.2	134.339	108737	167.517	3367.03	27.6485	2909.38	43.443	4080.76	46.4885	24272.1	81.0528	48320.8	145.247	44986.4	255.561	58029.6	322.799
			New cases with confirmed diagnosis	5440	1648	3792	0	124	146	238	1231	1693	915	968	125	29638.6	23.4403	8978.76	14.592	20659.9	31.828	675.586	5.5476	795.448	11.8777	1296.69	14.772	6706.83	22.3964	9223.93	27.7261	4985.17	28.32	5273.93	29.3371
		JMDC	New cases with confirmed or suspected diagnosis	17088	7907	9181	0	815	872	802	4987	8402	1210		0	793428	613.458	318703	506.497	474725	714.797	16765	135.683	19332	283.004	22610	257.049	141344	459.73	244037	719.937	349340	951.569
			New cases with confirmed diagnosis	1048	345	703	0	48	59	61	346	472	62		0	46386	35.864	14196	22.561	32190	48.469	990	8.012	1313	19.221	1772	20.146	10328	33.592	13858	40.883	18125	49.371
	2017	MDV	New cases with confirmed or suspected diagnosis	30645	12973	17672	0	507	478	663	4072	7823	7008	9231	863	191985	151.52	81273.5	131.82	110712	170.193	3176.26	25.8296	2994.58	43.8446	4153.58	47.8137	25510.4	83.0145	49009.7	148.465	43903.9	248.466	57830.6	330.82
			New cases with confirmed diagnosis	4393	1248	3145	0	75	142	186	1054	1289	764	796	87	27521.4	21.7206	7818.5	12.681	19702.9	30.2883	469.862	3.82095	889.605	13.025	1165.26	13.4138	6603.12	21.4875	8075.36	24.4626	4786.32	27.0873	4986.8	28.527
		JMDC	New cases with confirmed or suspected diagnosis	11411	5247	6164	0	560	633	571	3493	5430	724		0	772864	596.323	317232	503.088	455632	684.667	15385	123.535	19087	274.12	22049	253.146	133827	424.443	234048	693.578	348468	962.539
			New cases with confirmed diagnosis	698	227	471	0	25	41	34	244	318	36		0	41534	32.047	13263	21.033	28271	42.482	691	5.548	1236	17.751	1303	14.96	9905	31.415	14672	43.479	13727	37.917
	2016	MDV	New cases with confirmed or suspected diagnosis	19847	8527	11320	0	360	308	445	2661	5059	4665	5775	574	169663	133.664	72893.7	118.016	96769.8	148.495	3077.49	24.8264	2632.96	37.819	3804.11	44.1774	22747.7	72.261	43247.2	131.482	39879.1	225.522	49368	291.997
			New cases with confirmed diagnosis	2458	690	1768	0	56	68	95	582	738	429	442	48	21012.4	16.5539	5898.51	9.54978	15113.9	23.1925	478.72	3.86189	581.303	8.34965	812.114	9.43113	4975.27	15.8045	6308.85	19.1805	3667.34	20.7393	3778.47	22.3485
		JMDC	New cases with confirmed or suspected diagnosis	9997	4374	5623	0	501	574	519	3237	4524	642		0	706794	544.296	270345	428.027	436449	654.407	14690	117.037	18346	259.281	21454	248.855	130704	404.898	214204	634.733	307396	863.995
			New cases with confirmed diagnosis	598	189	409	0	29	43	31	213	246	36		0	47531	36.603	11092	17.562	36439	54.636	856	6.82	1376	19.447	1321	15.323	9055	28.051	11288	33.449	23635	66.431
	2015	MDV	New cases with confirmed or suspected diagnosis	12570	5223	7347	0	237	247	300	1784	3238	2975	3399	390	152563	120.039	63392.1	102.506	89171.2	136.655	2876.49	23.023	2997.86	42.3726	3641.13	42.7212	21652.6	67.2587	39299.9	119.297	36107.9	205.801	41254	252.766
			New cases with confirmed diagnosis	1489	416	1073	0	87	104	95	334	378	244	220	27	18072.1	14.2194	5049.03	8.16441	13023.1	19.9579	1055.93	8.45148	1262.26	17.8411	1153.02	13.5284	4053.79	12.5921	4587.82	13.9265	2961.45	16.8792	2670.16	16.3603
		JMDC	New cases with confirmed or suspected diagnosis	6545	2933	3612	0	361	373	302	2114	2926	469		0	690104	531.19	277097	438.466	413007	619.017	15811	123.851	17508	245.982	18041	208.326	127078	387.458	209078	617.58	302588	871.493
			New cases with confirmed diagnosis	399	138	261	0	17	18	18	142	181	23		0	37336	28.738	8777	13.888	28559	42.804	733	5.742	845	11.872	1090	12.587	8905	27.151	13325	39.36	12438	35.823
	Literature review data
	The incidence rate of Systemic Lupus Erythematous among children (under 16 years old) in Japan was reported to be 0.3-0.5 per 100,000 population per year.
	The number of patients who is registered to the Japan's intractable patient registry was 63,792 in 2016.
	References
	Kawasaki Y.【免疫症候群(第2版)-その他の免疫疾患を含めて-】全身性自己免疫疾患 小児科領域における自己免疫疾患(小児期発症型) 小児期発症全身性エリテマトーデス. ([Immune syndromes (second edition), including other immune disorders] Systemic autoimmune diseases, Autoimmune diseases in the pediatric field (childhood-onset form) Childhood onset systemic lupus erythematosus) (in Japanese). Japanese Journal of Clinical Medicine. 2015; Supplement Immune Syndrome I:843-847
	Japan Intractable Diseases Information Center, 平成30年度特定医療費（指定難病）受給者証所持者数 (Number of Certificate holders for Specified Medical Expenses (designated intractable disease) in 2018) (in Japanese). 2018 [26th Feb 2021] Available from: https://www.nanbyou.or.jp/entry/5354
	*In the JMDC analysis, the age group of 65-74 includes patients who are older than 75 years old. (The 65-74 and 75- group in MDV analysis are combined and shown as 65-74 group in the JMDC analysis. This procedure was made because the JMDC database includes only a few people who are older than 75 years old.)
