# Supplementary material for: The background occurrence of selected clinical conditions prior to the start of an extensive national vaccination program in Japan
Source: PLoS One. 2021 Aug 26;16(8):e0256379. doi: 10.1371/journal.pone.0256379 (PMC8389412; doi:10.1371/journal.pone.0256379)
Supplement: S2 Table — (XLSX) [file pone.0256379.s002.xlsx]

## Sheet: S2 Table
	S2 Table. PICOST (Population, Intervention, Comparator, Outcomes, Study type and Timeframe) table defining inclusion and exclusion criteria for the literature searches
	PICOST	Inclusion criteria	Exclusion criteria
	Population	Patients with diseases of interest	Healthy volunteers
			Patients with diseases other than the 43 diseases
	Intervention	Any	None
	Comparator	Any	None
	Outcomes	Prevalence	Outcomes other than those specified under inclusion criteria
		Incidence
	Study type	Any except animal studies (Mainly epidemiological study)	Animal studies
	Timeframe	Up to 17th March 2021 for PubMed/Ichushi	Other than that specified under inclusion criteria
