# Supplementary material for: The background occurrence of selected clinical conditions prior to the start of an extensive national vaccination program in Japan
Source: PLoS One. 2021 Aug 26;16(8):e0256379. doi: 10.1371/journal.pone.0256379 (PMC8389412; doi:10.1371/journal.pone.0256379)
Supplement: S3 Table — (XLSX) [file pone.0256379.s003.xlsx]

## Sheet: S3 Table
	S3 Table. Example search strategy in PubMed for the clinical condition encephalitis
	Number	Strategy	# of Hits
	Diseases
	1	"encephalities"[All Fields] OR "encephalitis"[MeSH Terms] OR "encephalitis"[All Fields]	69844
	Outcome
	2	"epidemiology"[MeSH Subheading] OR "epidemiology"[All Fields] OR "incidence"[All Fields] OR "incidence"[MeSH Terms] OR "incidences"[All Fields] OR "incident"[All Fields] OR "incidents"[All Fields]	3162834
	3	"epidemiology"[Subheading] OR "epidemiology"[All Fields] OR "prevalence"[All Fields] OR "prevalence"[MeSH Terms] OR "prevalance"[All Fields] OR "prevalences"[All Fields] OR "prevalence's"[All Fields] OR "prevalent"[All Fields] OR "prevalently"[All Fields] OR "prevalents"[All Fields]	3032008
	4	2 OR 3	3549268
	Disease + Outcome
	5	#1 AND #4	14170
	Country
	6	"japan"[MeSH Terms] OR "japan"[All Fields] OR "japan's"[All Fields] OR "japans"[All Fields]	1359493
	7	#5 AND #6	635
	Last run on 17 March 2021
